# Supplementary material for: Metagenomic Analysis of Cecal Microbiome Identified Microbiota and Functional Capacities Associated with Feed Efficiency in Landrace Finishing Pigs
Source: Front Microbiol. 2017 Aug 11;8:1546. doi: 10.3389/fmicb.2017.01546 (PMC5554500; doi:10.3389/fmicb.2017.01546)
Supplement: Supplementary file 7 [file Table_1.XLSX]

## Sheet: Supplementary Table guide
Supplementary Table Guide:
Supplementary Table 1	Individuals selected for this study and their pedigree
Supplementary Table 2	Description of the assembly results of cecal microbiota from Landrace pigs with high and low feed conversion ratio
Supplementary Table 3	Taxonomy profile of significantly differential species
Supplementary Table 4	Taxonomy profile of significantly differential genes
Supplementary Table 5	Taxonomy profile of significantly differential pathway

## Sheet: Supplementary Table 1
Individuals selected for this study and their pedigree
Group	ID	Status	Sample	Initial BW (kg)	Final BW (kg)	FCR	Father ID	Mother ID
Lce	124110	Half-sib	L1cecum	50.6	81.8	3.12	LLDA27813008791	LLNHPF714105513
Hce	143014		H1cecum	49.4	92.5	2.02	LLDA27813008791	LLNHPF713043113
Lce	144013	Half-sib	L2cecum	50.1	86.2	2.8	LLNHPF711011101	LLNHPF713012411
Hce	143106		H2cecum	50.5	93.9	1.99	LLNHPF711011101	LLNHPF712131314
Lce	126614	Full-sib	L3cecum	51.5	86.8	2.67	LLDA27813008791	LLNHPF712304013
Hce	126606		H3cecum	50.2	92.5	2.03	LLDA27813008791	LLNHPF712304013
Lce	130506	Full-sib	L4cecum	49.7	84.3	2.79	LLNHPF712246400	LLNHPF714116103
Hce	130504		H4cecum	51.5	92	2.09	LLNHPF712246400	LLNHPF714116103

## Sheet: Supplementary Table 2
Column name legend
Raw reads		Illumina HiSeq paired-end reads
Read_length (bp)		PE150
Clean reads		number of paired end reads after trimming and quality control
Host-DNA percent		percentage of reads belonging to pig genomes
Number of contigs		number of de novo assembled sequences
Total length (bp)		base number of assembled contigs
Number of ORFs		number of open reading frames (ORFs) predicted by MetaGeneMark
Ratio of complete ORFs		percentage of complete ORFs containing initiation codon and stop codon
Total ORFs length		base number of ORFs
Total gene number		number of genes belonging to the unigene set
Reads_aligned_microbial genomes		reads number belonging to microbial genomes
Description of the assembly results of cecal microbiota from Landrace pigs with high and low feed conversion ratio
Sample Name	Raw reads	Read_length (bp)	Clean reads	Host-DNA percent	Number of contigs	N50	Total length (bp)	Number of ORFs	Ratio of complete ORFs	Total ORFs length	Total gene number	Reads_aligned_microbial genomes
L1cecum	26241962	150	25403267	0.0212	116236	1010	113942562	163144	0.244	102632811	614963	1670993
H1cecum	19346799	150	18859266	0.0159	95057	1195	106325710	145944	0.309	95771586	605634	896213
L2cecum	30620308	150	29038571	0.0396	183018	1216	207871508	285973	0.315	186643267	754322	1081810
H2cecum	25470843	150	24954907	0.0139	148468	1225	168704005	234917	0.314	151740150	679371	616848
L3cecum	24930405	150	24497145	0.0037	91982	1540	117464341	150457	0.364	104507430	506586	2281398
H3cecum	25055004	150	24726757	0.0035	128393	1136	139880408	199553	0.306	125704046	644202	822029
L4cecum	28790279	150	28231278	0.0112	111779	1452	138507308	182357	0.359	122719778	631049	1650221
H4cecum	32973262	150	29477011	0.0966	152593	1038	156762127	223698	0.273	141504928	768704	1100971

## Sheet: Supplementary Table 3
Taxonomy profile of significantly differential species
taxon name	mean(Hce)	mean(Lce)	pvalue
Acetivibrio ethanolgignens	0.00511679	0.00201162	0.0285714
Acidaminococcus sp. BV3L6	1.313e-06	3.67797e-07	0.0285714
Acidaminococcus sp. HPA0509	3.73827e-06	1.04716e-06	0.0285714
Acinetobacter sp. N54.MGS-139	1.58606e-05	4.39409e-06	0.0285714
Actinobacteria bacterium UC5.1-1B11	4.35589e-05	1.7398e-05	0.0285714
Actinomyces sp. oral taxon 172	7.0009e-05	2.50942e-05	0.0285714
Alistipes sp. CAG:53	2.54236e-06	2.60915e-07	0.029401
Allobaculum stercoricanis	0.000625578	0.000244597	0.0285714
Anaerostipes caccae	3.78726e-05	1.36617e-05	0.0285714
Anaerotruncus sp. G3(2012)	0.000237895	7.63509e-05	0.0285714
Atopobium deltae	3.97689e-05	1.75178e-05	0.0285714
Atopobium parvulum	3.83456e-08	8.48344e-07	0.0265187
Atopobium sp. BS2	3.65133e-08	1.44553e-06	0.0265187
Bacillaceae bacterium MTCC 10057	2.34809e-05	1.47068e-05	0.0285714
Bacteroidales bacterium Bact_15	4.76052e-06	9.65342e-07	0.029401
Bacteroidales bacterium CF	1.70527e-05	5.17529e-06	0.0285714
Bacteroides cellulosilyticus CAG:158	7.16968e-06	3.2524e-06	0.0285714
Bacteroides clarus	6.364e-05	1.00337e-05	0.0285714
Bacteroides ovatus CAG:22	2.14194e-06	7.52989e-06	0.0285714
Bifidobacterium animalis	0.000811331	0.000306951	0.0285714
Bifidobacterium biavatii	0.000148301	5.11731e-05	0.0285714
Bifidobacterium kashiwanohense	7.90291e-05	2.76615e-05	0.0285714
Bifidobacterium merycicum	0.000227229	9.12683e-05	0.0285714
Bifidobacterium pseudolongum	7.01442e-05	2.43945e-05	0.0285714
Bifidobacterium saeculare	0.000307068	0.000111121	0.0285714
Bifidobacterium thermacidophilum	4.63963e-05	1.88639e-05	0.0285714
Bifidobacterium thermophilum	0.000250156	0.000105073	0.0285714
Blautia hansenii	0.000194472	9.18003e-05	0.0285714
Blautia hydrogenotrophica	1.31843e-05	5.17752e-06	0.0285714
Blautia obeum	0.0012287	0.000543403	0.0285714
Blautia producta	1.15398e-05	3.9314e-06	0.0285714
Blautia schinkii	0.000428554	0.000174272	0.0285714
Butyricicoccus pullicaecorum	0.000929286	0.000371844	0.0285714
Butyricicoccus sp. N54.MGS-46	0.00356993	0.00138608	0.0285714
Butyrivibrio sp. AE2005	8.11087e-05	2.99448e-05	0.0285714
Butyrivibrio sp. AE2032	1.9363e-06	5.23945e-07	0.0285714
Butyrivibrio sp. AE3003	1.45408e-06	3.47461e-07	0.0285714
Butyrivibrio sp. FC2001	1.8186e-06	8.61714e-07	0.0285714
Butyrivibrio sp. FCS014	2.45329e-06	5.683e-07	0.0285714
Butyrivibrio sp. NC2007	4.90485e-07	1.22354e-07	0.0285714
Butyrivibrio sp. NC3005	1.93686e-05	6.8962e-06	0.0285714
Butyrivibrio sp. VCD2006	2.26477e-06	5.3307e-07	0.0285714
Butyrivibrio sp. XPD2006	6.4479e-07	1.4945e-07	0.0285714
Carnobacterium sp. N15.MGS-207	0.000300559	0.000163608	0.0285714
Carnobacterium sp. N15.MGS-251	0.000313577	0.000147378	0.0285714
Catabacter hongkongensis	2.17233e-06	6.11015e-07	0.0285714
Christensenella minuta	0.000193814	6.6027e-05	0.0285714
Christensenella sp. Marseille-P2437	0.00213495	0.000879906	0.0285714
Clostridia bacterium UC5.1-1D1	0.000317003	0.000127668	0.0285714
Clostridia bacterium UC5.1-1D2	7.53992e-06	2.62013e-06	0.0285714
Clostridia bacterium UC5.1-1D4	0.000239694	9.30436e-05	0.0285714
Clostridia bacterium UC5.1-1E11	0.0002002	7.14575e-05	0.0285714
Clostridia bacterium UC5.1-1F7	0.000172763	6.1193e-05	0.0285714
Clostridia bacterium UC5.1-2D9	7.93828e-06	2.84447e-06	0.0285714
Clostridia bacterium UC5.1-2E3	0.00014238	6.32491e-05	0.0285714
Clostridia bacterium UC5.1-2F7	9.10427e-06	2.00868e-06	0.0285714
Clostridia bacterium UC5.1-2G4	0.000417282	0.000171385	0.0285714
Clostridia bacterium UC5.1-2H11	2.80039e-05	8.72365e-06	0.0285714
Clostridiaceae bacterium MS3	7.8747e-06	2.06496e-06	0.0285714
Clostridiales bacterium 1_7_47FAA	4.8599e-05	1.64131e-05	0.0285714
Clostridiales bacterium CHKCI006	0.000952495	0.000382351	0.0285714
Clostridiales bacterium DTU089	0.000391038	0.000126397	0.0285714
Clostridiales bacterium Firm_05	8.04264e-06	9.77172e-07	0.0285714
Clostridiales bacterium Firm_17	3.07958e-05	5.67057e-06	0.0285714
Clostridiales bacterium KLE1615	0.00011611	5.34137e-05	0.0285714
Clostridiales bacterium VE202-01	0.000468512	0.000162793	0.0285714
Clostridiales bacterium VE202-13	0.000267007	8.84924e-05	0.0285714
Clostridiales bacterium VE202-14	0.000493174	0.000196163	0.0285714
Clostridiales bacterium VE202-21	0.000178712	5.54561e-05	0.0285714
Clostridiales bacterium VE202-27	0.000222931	8.40759e-05	0.0285714
Clostridiales bacterium VE202-29	0.000166448	5.94205e-05	0.0285714
Clostridium clostridioforme CAG:132	3.73817e-05	7.56949e-06	0.0285714
Clostridium clostridioforme CAG:511	0.000123041	3.88835e-05	0.0285714
Clostridium hathewayi CAG:224	0.000410938	0.000192725	0.0285714
Clostridium sp. 12(A)	4.91537e-06	1.57468e-06	0.0285714
Clostridium sp. 7_3_54FAA	1.71965e-05	7.53264e-06	0.0285714
Clostridium sp. A254.MGS-251	0.000234433	7.97534e-05	0.0285714
Clostridium sp. ASBs410	5.68262e-06	1.36045e-06	0.0285714
Clostridium sp. AT5	0.00112199	0.000441534	0.0285714
Clostridium sp. ATCC 25772	4.8432e-08	1.17588e-08	0.0285714
Clostridium sp. ATCC BAA-442	0.00108896	0.000376321	0.0285714
Clostridium sp. C105KSO15	1.01499e-06	2.52969e-07	0.0285714
Clostridium sp. CAG:470	7.70536e-07	1.17595e-05	0.029401
Clostridium sp. CAG:678	0.000115921	5.4729e-05	0.0285714
Clostridium sp. CAG:793	1.5788e-06	2.43623e-05	0.0265187
Clostridium sp. CAG:81	5.90976e-06	0.000131732	0.0285714
Clostridium sp. CL-6	4.48416e-06	1.1268e-06	0.0285714
Clostridium sp. D5	9.72026e-05	4.82006e-05	0.0285714
Clostridium sp. KLE 1755	6.12474e-05	2.32986e-05	0.0285714
Clostridium sp. KNHs205	4.54733e-06	1.31628e-06	0.0285714
Clostridium sp. KNHs209	2.06981e-05	5.97351e-06	0.0285714
Clostridium sp. Marseille-P299	5.00682e-06	2.07201e-06	0.0285714
Clostridium sp. SN17	0.000125797	4.50212e-05	0.0285714
Clostridium sp. SS2/1	1.88239e-05	7.14654e-06	0.0285714
Clostridium sp. SY8519	0.00021281	8.31238e-05	0.0285714
Clostridium sp. VE202-10	1.69401e-06	3.03209e-07	0.0285714
Collinsella sp. GD3	3.95331e-05	1.66256e-05	0.0285714
Collinsella sp. GD7	3.7633e-05	1.57604e-05	0.0285714
Collinsella tanakaei	5.42114e-05	2.02241e-05	0.0285714
Coprococcus comes	0.000241913	9.09958e-05	0.0285714
Coprococcus eutactus	0.000350003	0.000136443	0.0285714
Coprococcus sp. ART55/1	0.000965643	0.000348346	0.0285714
Coprococcus sp. HPP0074	0.00177855	0.000641689	0.0285714
Coriobacteriaceae bacterium 68-1-3	0.000168963	7.00552e-05	0.0285714
Coriobacteriaceae bacterium GD5	3.95201e-05	1.66202e-05	0.0285714
Corynebacterium diphtheriae	5.07916e-05	2.17258e-05	0.0285714
Corynebacterium glucuronolyticum	8.6604e-05	3.6957e-05	0.0285714
Corynebacterium kroppenstedtii	8.93179e-05	3.82236e-05	0.0285714
Corynebacterium pseudotuberculosis	8.80131e-05	3.15309e-05	0.0285714
Corynebacterium sp. KPL1859	4.83081e-05	2.03229e-05	0.0285714
Corynebacterium striatum	7.04101e-06	2.9385e-06	0.0285714
Denitrobacterium detoxificans	6.93314e-05	3.25911e-05	0.0285714
Dorea formicigenerans	0.000325726	0.000164079	0.0285714
Dorea formicigenerans CAG:28	0.000318896	9.09877e-05	0.0285714
Dorea longicatena	0.000479176	0.000240133	0.0285714
Dorea sp. AGR2135	0.000423212	0.000153854	0.0285714
Dorea sp. D27	4.01628e-05	1.33847e-05	0.0285714
Eggerthella lenta	5.36367e-05	2.45734e-05	0.0285714
Eggerthella sp. HGA1	4.1291e-05	1.83796e-05	0.0285714
Eggerthellaceae bacterium AT8	0.000101466	4.36954e-05	0.0285714
Enorma massiliensis	0.000111805	4.5374e-05	0.0285714
Ensifer sp. CCBAU 251167	0	1.38994e-06	0.0210706
Enterobacter sp. UCD-UG_FMILLET	3.07917e-07	1.96239e-09	0.0285714
Enterobacteria phage GEC-3S	4.8981e-05	3.39618e-06	0.0265187
Enterobacteria phage P4	0.000648667	7.57596e-05	0.0285714
Erysipelotrichaceae bacterium 2_2_44A	0.000143793	5.42275e-05	0.0285714
Erysipelotrichaceae bacterium 3_1_53	0.000106908	4.37955e-05	0.0285714
Erysipelotrichaceae bacterium MTC7	0.0021144	0.000825972	0.0285714
Eubacteriaceae bacterium CHKCI004	0.00110927	0.000500763	0.0285714
Eubacteriaceae bacterium CHKCI005	0.000425901	0.000177599	0.0285714
Eubacterium brachy	5.74644e-06	5.44275e-07	0.029401
Eubacterium plexicaudatum	4.27394e-05	2.12842e-05	0.0285714
Eubacterium ramulus	8.89278e-05	3.79573e-05	0.0285714
Eubacterium sp. AB3007	2.00016e-06	8.03761e-08	0.0265187
Eubacterium sp. CAG:115	9.56706e-05	1.69145e-05	0.0285714
Eubacterium sp. CAG:202	0.000109019	4.41769e-05	0.0285714
Eubacterium sp. CAG:38	0.0010929	0.000413839	0.0285714
Eubacterium sp. SB2	2.4599e-06	5.41563e-07	0.0285714
Eubacterium sp. SN18	0.000485997	0.000198316	0.0285714
Eubacterium sp. UNK.MGS-25	0.00131934	0.000453437	0.0285714
Eubacterium sp. UNK.MGS-26	0.00128435	0.000441463	0.0285714
Eubacterium xylanophilum	1.36388e-05	3.50207e-06	0.0285714
Faecalicoccus pleomorphus	0.000147359	5.59407e-05	0.0285714
Faecalitalea cylindroides	0.000193003	8.61102e-05	0.0285714
Fermentimonas caenicola	3.52355e-05	1.29688e-05	0.0285714
Firmicutes bacterium ASF500	1.7906e-05	5.24698e-06	0.0285714
Firmicutes bacterium CAG:114	8.01067e-06	1.53563e-06	0.0285714
Firmicutes bacterium CAG:272	0.000279483	4.53444e-05	0.0285714
Fusarium oxysporum	1.57795e-10	5.12378e-08	0.0285714
Geobacter soli	3.78784e-07	3.08452e-08	0.0285714
Granulicatella sp. 572.rep1_STHE	0.000143409	4.87102e-05	0.0285714
Granulicatella sp. 572.rep2_STHE	0.0001435	4.87412e-05	0.0285714
Haemophilus parainfluenzae	3.40662e-07	2.64544e-05	0.0285714
Haemophilus pittmaniae	3.19024e-10	5.04502e-07	0.0265187
Haemophilus sp. C1	8.75946e-11	1.77272e-07	0.0265187
Haemophilus sp. CCUG 66565	9.03378e-11	9.38475e-07	0.0265187
Haemophilus sp. oral taxon 851	9.46776e-11	4.48473e-07	0.0265187
Hallella seregens	1.7373e-07	2.29044e-06	0.029401
Helicobacter mustelae	7.50534e-07	1.86045e-08	0.0285714
Hungatella hathewayi	0.000233038	8.44307e-05	0.0285714
Intestinimonas butyriciproducens	0.000433929	0.000159245	0.0285714
Intestinimonas sp. GD2	0.000627948	0.000185442	0.0285714
Kurthia huakuii	5.31369e-08	0	0.0210706
Lachnoanaerobaculum saburreum	4.87012e-05	1.4459e-05	0.0285714
Lachnoanaerobaculum sp. ICM7	8.55476e-06	1.71702e-06	0.0285714
Lachnoanaerobaculum sp. MSX33	7.03202e-06	2.27557e-06	0.0285714
Lachnoanaerobaculum sp. OBRC5-5	0.000117648	4.23914e-05	0.0285714
Lachnoclostridium phytofermentans	2.8576e-05	5.32872e-06	0.0285714
Lachnoclostridium sp. YL32	0.00024	9.4403e-05	0.0285714
Lachnospiraceae bacterium 10-1	0.000242243	8.4744e-05	0.0285714
Lachnospiraceae bacterium 1_1_57FAA	0.000114713	3.08843e-05	0.0285714
Lachnospiraceae bacterium 1_4_56FAA	0.00148944	0.000683789	0.0285714
Lachnospiraceae bacterium 3-2	4.64284e-06	8.52477e-07	0.0285714
Lachnospiraceae bacterium 3_1_57FAA_CT1	9.6083e-05	2.89148e-05	0.0285714
Lachnospiraceae bacterium 6_1_63FAA	0.00140665	0.000489111	0.0285714
Lachnospiraceae bacterium 8_1_57FAA	0.000115946	3.12125e-05	0.0285714
Lachnospiraceae bacterium 9_1_43BFAA	0.000607595	0.000211168	0.0285714
Lachnospiraceae bacterium A4	4.7566e-05	1.03006e-05	0.0285714
Lachnospiraceae bacterium AC2012	0.000160655	5.6361e-05	0.0285714
Lachnospiraceae bacterium COE1	3.24398e-05	6.76376e-06	0.0285714
Lachnospiraceae bacterium M18-1	0.000160938	7.42847e-05	0.0285714
Lachnospiraceae bacterium TF01-11	0.000699866	0.000267397	0.0285714
Lachnospiraceae bacterium VE202-12	0.000115906	4.01769e-05	0.0285714
Lachnospiraceae bacterium VE202-23	0.000153209	5.41553e-05	0.0285714
Lachnospiraceae bacterium oral taxon 082	4.64206e-05	1.19278e-05	0.0285714
Lachnospiraceae bacterium oral taxon 500	0.000191642	6.84241e-05	0.0285714
Lactobacillus amylophilus	0.00274931	0.00116822	0.0285714
Lactobacillus amylovorus CAG:719	0.00133732	0.000209468	0.0285714
Lactobacillus animalis	0.000304714	0.000158567	0.0285714
Lactobacillus backii	1.30112e-05	4.34832e-06	0.0285714
Lactobacillus crispatus	0.000441564	0.000154118	0.0285714
Lactobacillus gallinarum	0.000308255	0.000125502	0.0285714
Lactobacillus ingluviei	0.000423338	0.000167062	0.0285714
Lactobacillus paralimentarius	4.9545e-06	1.74013e-06	0.0285714
Lactobacillus pasteurii	0.000194821	8.52209e-05	0.0285714
Lactobacillus ruminis	0.00387125	0.00151537	0.0285714
Lactobacillus sp. N54.MGS-719	0.00157201	0.000367822	0.0285714
Megasphaera genomosp. type_1	0.000334216	0.000118626	0.0285714
Megasphaera sp. MJR9396C	0.000316165	0.000110706	0.0285714
Megasphaera sp. UPII 135-E	8.42055e-05	4.00069e-05	0.0285714
Methanobrevibacter oralis	1.59304e-06	0	0.0210706
Methanobrevibacter sp. YE315	1.77243e-05	2.01888e-06	0.0285714
Methylobacterium sp. ZNC0032	2.6363e-07	6.06035e-09	0.0265187
Mobiluncus curtisii	0.000193263	7.80024e-05	0.0285714
Mobiluncus mulieris	9.46581e-05	3.9113e-05	0.0285714
Mycoplasma sp. CAG:956	0	1.74957e-05	0.0210706
Neisseria perflava	0	5.15045e-06	0.0210706
Oenococcus oeni	3.17037e-07	0	0.0210706
Oscillibacter ruminantium	5.76547e-05	2.30292e-05	0.0285714
Oscillibacter sp. KLE 1728	0.000278038	0.000103724	0.0285714
Oscillibacter sp. KLE 1745	0.000283078	0.000105506	0.0285714
Oscillibacter valericigenes	8.78256e-05	3.34513e-05	0.0285714
Oscillospiraceae bacterium VE202-24	0.000272847	9.52385e-05	0.0285714
Oxalobacter formigenes	0.000150392	5.88496e-05	0.0285714
Pasteurella bettyae	7.2757e-09	4.30789e-07	0.029401
Pediococcus damnosus	2.47869e-06	4.21409e-07	0.0285714
Pelotomaculum sp. DTU098	4.8054e-05	1.60335e-05	0.0285714
Peptostreptococcaceae bacterium CCRI-22567	0.000230036	8.16764e-05	0.0285714
Peptostreptococcaceae bacterium CM5	2.59477e-06	1.03879e-06	0.0285714
Peptostreptococcus anaerobius	7.47211e-05	2.91789e-05	0.0285714
Photorhabdus luminescens	5.5822e-08	2.552e-10	0.0265187
Pluralibacter gergoviae	1.05987e-06	4.43352e-06	0.0285714
Porphyromonas sp. 31_2	1.27019e-05	7.63212e-06	0.0285714
Prevotella oralis	8.5563e-05	3.42043e-05	0.0285714
Prevotella sp. CAG:604	0.0174562	0.0912265	0.0285714
Prevotella sp. CAG:891	5.81216e-05	9.66865e-05	0.0285714
Prevotella sp. F0091	2.51876e-05	3.86004e-05	0.0285714
Prevotella sp. SN19	2.2397e-05	6.4884e-06	0.0285714
Pseudobutyrivibrio ruminis	0.000592699	0.000186604	0.0285714
Pseudomonas putida	9.17772e-07	8.16567e-06	0.0285714
Pseudomonas sp. NBRC 111117	0	7.70613e-05	0.0210706
Rhizopus oryzae	6.25656e-11	1.24539e-11	0.029401
Rhodococcus sp. Chr-9	0	6.00292e-07	0.0210706
Roseburia faecis	0.00047821	0.000225434	0.0285714
Roseburia hominis	0.0014349	0.00060584	0.0285714
Roseburia intestinalis	0.00176434	0.000704698	0.0285714
Roseburia inulinivorans	0.00116872	0.000479147	0.0285714
Roseburia inulinivorans CAG:15	0.000102413	4.95192e-05	0.0285714
Roseburia sp. CAG:309	2.58956e-05	1.21062e-05	0.0285714
Roseburia sp. UNK.MGS-15	0.000166304	7.43109e-05	0.0285714
Ruminococcaceae bacterium AM2	0.00111906	0.000464426	0.0285714
Ruminococcaceae bacterium GD1	2.89333e-06	1.42348e-06	0.0285714
Ruminococcaceae bacterium GD6	0.000355462	0.000139581	0.0285714
Ruminococcaceae bacterium cv2	0.000902268	0.000352101	0.0285714
Ruminococcus bromii	0.000283717	0.00011177	0.0285714
Ruminococcus callidus	6.87011e-05	3.3479e-05	0.0285714
Ruminococcus champanellensis	9.22219e-05	1.24188e-05	0.0285714
Ruminococcus gauvreauii	0.000141342	4.99048e-05	0.0285714
Ruminococcus lactaris	0.000785502	0.000305216	0.0285714
Ruminococcus sp. A254.MGS-254	0.00147213	0.000839645	0.0285714
Ruminococcus sp. AT10	1.00062e-05	1.59553e-06	0.0285714
Ruminococcus sp. AT12	0.00235476	0.000912268	0.0285714
Ruminococcus sp. CAG:353	7.54349e-06	8.93172e-07	0.029401
Ruminococcus sp. CAG:379	3.03154e-05	2.13305e-06	0.0285714
Ruminococcus sp. CAG:55	1.65237e-05	6.91034e-06	0.0285714
Ruminococcus sp. HUN007	6.86608e-05	1.44553e-05	0.0285714
Selenomonas sp. FOBRC6	5.46894e-07	2.39001e-07	0.0285714
Serratia marcescens	2.929e-09	4.09214e-07	0.029401
Solobacterium moorei	0.000132251	5.91264e-05	0.0285714
Sphingobium xenophagum	6.12926e-08	2.7475e-08	0.0285714
Spirochaetales bacterium Spiro_01	5.07725e-07	2.56288e-08	0.0265187
Spirochaetales bacterium Spiro_07	5.43554e-05	2.07221e-05	0.0285714
Sporisorium reilianum	1.02427e-08	9.59459e-10	0.029401
Sporisorium scitamineum	2.64988e-08	2.59987e-11	0.029401
Staphylococcus capitis	2.57589e-06	7.6903e-07	0.0285714
Staphylococcus epidermidis	0.000112773	4.08663e-05	0.0285714
Staphylococcus haemolyticus	0.000180414	6.40583e-05	0.0285714
Staphylococcus phage SPbeta-like	1.50893e-05	4.98688e-06	0.0285714
Staphylococcus schleiferi	9.78915e-07	3.67708e-07	0.0285714
Staphylococcus sp. MDS7B	1.24024e-07	2.53591e-09	0.0285714
Stomatobaculum longum	0.000293849	0.000103359	0.0285714
Streptococcus anginosus	3.53319e-05	1.19596e-05	0.0285714
Streptococcus constellatus	8.76721e-06	3.42595e-06	0.0285714
Streptococcus criceti	6.2617e-08	1.01086e-06	0.0285714
Streptococcus hyovaginalis	0.00035555	0.000165623	0.0285714
Streptococcus pneumoniae	0.000272524	0.000110676	0.0285714
Streptococcus pyogenes	0.000708919	0.000293799	0.0285714
Streptomyces xinghaiensis	9.02507e-09	1.78949e-09	0.0285714
Sutterellaceae bacterium ND3	5.155e-05	2.15684e-05	0.0285714
Synergistales bacterium Syner_02	1.54791e-06	5.19175e-08	0.029401
Thauera selenatis	2.10073e-10	1.83886e-08	0.0265187
Trueperella pyogenes	0.000420718	0.000116903	0.0285714
Tyzzerella nexilis	0.000329291	0.000146464	0.0285714
Veillonella seminalis	0.000426724	0.000276217	0.0285714
Veillonellaceae bacterium DNF00751	3.90684e-06	1.11439e-06	0.0285714
[Clostridium] asparagiforme	4.08492e-05	1.6943e-05	0.0285714
[Clostridium] bolteae	0.00242671	0.000961295	0.0285714
[Clostridium] celerecrescens	1.43967e-06	3.54179e-07	0.0285714
[Clostridium] cellulosi	7.84315e-07	0	0.0210706
[Clostridium] citroniae	0.000280959	0.000103048	0.0285714
[Clostridium] clostridioforme	0.00227296	0.000915898	0.0285714
[Clostridium] indolis	5.3815e-06	1.78373e-06	0.0285714
[Clostridium] innocuum	0.00026584	0.000105289	0.0285714
[Clostridium] methylpentosum	0.000172304	6.07905e-05	0.0285714
[Clostridium] saccharolyticum	0.0019493	0.00072905	0.0285714
[Clostridium] scindens	0.000183033	7.81135e-05	0.0285714
[Clostridium] sphenoides	1.00606e-06	2.50744e-07	0.0285714
[Clostridium] sporosphaeroides	4.95475e-05	3.48565e-06	0.0285714
[Clostridium] symbiosum	0.000200334	8.01785e-05	0.0285714
[Eubacterium] dolichum	0.000320997	0.000166075	0.0285714
[Eubacterium] fissicatena	8.98587e-07	1.23975e-07	0.0285714
[Eubacterium] siraeum	0.00144688	0.0005106	0.0285714
[Ruminococcus] gnavus	0.00021209	9.43725e-05	0.0285714
[Ruminococcus] torques	0.000262817	0.000123591	0.0285714
bacterium SIT8	2.6837e-05	5.85176e-06	0.0285714
butyrate-producing bacterium SM4/1	0.00140611	0.000504821	0.0285714
uncultured Blautia sp.	0.000784007	0.000357458	0.0285714
uncultured Butyricicoccus sp.	0.00225647	0.000808662	0.0285714
uncultured Clostridium sp.	0.000185713	8.66857e-05	0.0285714
uncultured Collinsella sp.	5.81674e-05	2.44448e-05	0.0285714
uncultured Coprococcus sp.	0.000652152	0.000275551	0.0285714
uncultured Oscillibacter sp.	0.00117766	0.000450119	0.0285714
uncultured Roseburia sp.	0.00058077	0.000198973	0.0285714
uncultured Ruminococcus sp.	0.000395078	0.000174418	0.0285714

## Sheet: Supplementary Table 4
Taxonomy profile of significantly differential genes
taxon name	mean(Hce)	mean(Lce)	pvalue
H1cecum_GI_0000261	2.21718e-06	2.95864e-08	0.0265187
H1cecum_GI_0000796	2.35933e-06	1.31364e-07	0.029401
H1cecum_GI_0000798	2.30231e-06	1.15231e-07	0.0285714
H1cecum_GI_0000804	2.80977e-06	5.02342e-08	0.029401
H1cecum_GI_0000890	3.5539e-06	7.33338e-09	0.0265187
H1cecum_GI_0000976	2.22424e-06	6.38714e-09	0.0265187
H1cecum_GI_0000990	2.62656e-06	0	0.0210706
H1cecum_GI_0000993	2.69627e-06	1.72175e-08	0.0265187
H1cecum_GI_0001599	3.03738e-06	1.08608e-08	0.0265187
H1cecum_GI_0002693	3.44753e-06	5.79824e-07	0.0285714
H1cecum_GI_0002804	2.70884e-06	1.41147e-07	0.0285714
H1cecum_GI_0003167	1.63418e-06	0	0.0210706
H1cecum_GI_0003442	3.02296e-06	4.81125e-08	0.0265187
H1cecum_GI_0003690	4.00931e-06	1.44049e-06	0.0285714
H1cecum_GI_0003704	3.6388e-06	1.51931e-06	0.0285714
H1cecum_GI_0003728	6.43735e-06	1.11467e-06	0.0285714
H1cecum_GI_0003734	2.66981e-06	1.2655e-07	0.0285714
H1cecum_GI_0004117	2.50697e-06	1.76001e-07	0.0285714
H1cecum_GI_0004282	3.83589e-06	4.18341e-07	0.0285714
H1cecum_GI_0004284	3.531e-06	2.21442e-07	0.029401
H1cecum_GI_0004288	2.26277e-06	1.02136e-07	0.029401
H1cecum_GI_0004289	3.66943e-06	5.22502e-07	0.0285714
H1cecum_GI_0004290	2.89258e-06	2.58676e-07	0.029401
H1cecum_GI_0004291	4.6446e-06	8.57577e-07	0.0285714
H1cecum_GI_0004292	3.99403e-06	7.03535e-07	0.0285714
H1cecum_GI_0004294	2.9674e-06	3.4093e-08	0.0265187
H1cecum_GI_0004295	2.47397e-06	9.37773e-08	0.029401
H1cecum_GI_0004296	2.54957e-06	1.61905e-07	0.029401
H1cecum_GI_0004453	2.19518e-06	1.98766e-08	0.0265187
H1cecum_GI_0005312	5.54079e-06	3.80912e-06	0.0285714
H1cecum_GI_0005414	2.93797e-06	6.66671e-08	0.029401
H1cecum_GI_0005465	3.21596e-06	7.17232e-07	0.0285714
H1cecum_GI_0005467	1.31149e-06	0	0.0210706
H1cecum_GI_0005468	1.69876e-06	7.91478e-08	0.0285714
H1cecum_GI_0005469	1.96242e-06	1.26978e-07	0.029401
H1cecum_GI_0005470	2.29015e-06	5.26874e-08	0.029401
H1cecum_GI_0005529	2.33642e-06	1.35883e-08	0.0265187
H1cecum_GI_0005531	2.16409e-06	0	0.0210706
H1cecum_GI_0005555	1.80506e-06	8.24256e-08	0.0285714
H1cecum_GI_0005556	1.85309e-06	8.89534e-08	0.0285714
H1cecum_GI_0005557	2.625e-06	4.61412e-08	0.0265187
H1cecum_GI_0005558	2.41647e-06	5.41014e-08	0.029401
H1cecum_GI_0005559	2.18082e-06	8.92429e-08	0.029401
H1cecum_GI_0005560	1.77915e-06	0	0.0210706
H1cecum_GI_0005562	1.91664e-06	0	0.0210706
H1cecum_GI_0006124	2.02892e-06	5.32603e-08	0.0285714
H1cecum_GI_0006126	1.90141e-06	7.06412e-08	0.0285714
H1cecum_GI_0006264	1.72777e-05	4.96758e-06	0.0285714
H1cecum_GI_0006265	1.84173e-05	4.03805e-06	0.0285714
H1cecum_GI_0006266	1.94385e-05	5.41533e-06	0.0285714
H1cecum_GI_0006267	1.87912e-05	4.9309e-06	0.0285714
H1cecum_GI_0006268	2.11425e-05	5.02633e-06	0.0285714
H1cecum_GI_0006269	2.09084e-05	5.60086e-06	0.0285714
H1cecum_GI_0006270	2.00122e-05	4.19831e-06	0.0285714
H1cecum_GI_0006274	1.37602e-05	3.11581e-06	0.0285714
H1cecum_GI_0006308	3.07371e-06	1.33592e-06	0.0285714
H1cecum_GI_0006355	3.91204e-06	2.61731e-06	0.0285714
H1cecum_GI_0006512	1.64181e-06	8.16536e-09	0.0265187
H1cecum_GI_0006581	1.91664e-06	6.18174e-08	0.029401
H1cecum_GI_0006583	2.15181e-06	1.83162e-08	0.0265187
H1cecum_GI_0006584	1.82898e-06	2.96849e-08	0.0265187
H1cecum_GI_0006585	1.93756e-06	5.82932e-08	0.029401
H1cecum_GI_0006586	1.68027e-06	3.13878e-08	0.029401
H1cecum_GI_0006587	1.17829e-06	0	0.0210706
H1cecum_GI_0006798	1.48401e-06	0	0.0210706
H1cecum_GI_0006799	2.08883e-06	5.29069e-08	0.029401
H1cecum_GI_0006800	1.91701e-06	3.52993e-08	0.0285714
H1cecum_GI_0006803	2.3542e-06	9.10207e-08	0.029401
H1cecum_GI_0006804	2.41217e-06	3.93982e-08	0.0265187
H1cecum_GI_0006805	2.14442e-06	2.39477e-08	0.029401
H1cecum_GI_0006856	1.47798e-06	7.31907e-08	0.0265187
H1cecum_GI_0006857	1.13671e-06	0	0.0210706
H1cecum_GI_0006858	2.48448e-06	1.78454e-07	0.029401
H1cecum_GI_0006859	1.60857e-06	0	0.0210706
H1cecum_GI_0006860	1.69363e-06	0	0.0210706
H1cecum_GI_0006861	1.73322e-06	1.28761e-08	0.0265187
H1cecum_GI_0006862	2.5422e-06	7.56406e-08	0.0265187
H1cecum_GI_0006863	2.51787e-06	9.5435e-08	0.029401
H1cecum_GI_0006901	2.40238e-06	8.09949e-07	0.0285714
H1cecum_GI_0006941	2.40287e-06	0	0.0210706
H1cecum_GI_0006942	1.36493e-06	0	0.0210706
H1cecum_GI_0006943	1.74668e-06	9.17583e-08	0.0285714
H1cecum_GI_0006944	1.79363e-06	6.55801e-08	0.0265187
H1cecum_GI_0006945	2.58086e-06	7.79067e-08	0.0285714
H1cecum_GI_0006947	1.90996e-06	7.32649e-08	0.0265187
H1cecum_GI_0006948	1.64749e-06	3.82025e-08	0.029401
H1cecum_GI_0007135	2.58477e-06	2.66738e-08	0.0265187
H1cecum_GI_0007446	2.14366e-05	4.13987e-06	0.0285714
H1cecum_GI_0007448	2.2273e-05	4.44571e-06	0.0285714
H1cecum_GI_0007449	2.17178e-05	5.38496e-06	0.0285714
H1cecum_GI_0007450	2.19878e-05	3.37705e-06	0.0285714
H1cecum_GI_0007451	2.22622e-05	4.81098e-06	0.0285714
H1cecum_GI_0007452	2.05892e-05	5.3186e-06	0.0285714
H1cecum_GI_0007454	1.48064e-05	4.16029e-06	0.0285714
H1cecum_GI_0007463	3.09075e-06	4.86271e-07	0.0285714
H1cecum_GI_0007465	1.7271e-05	4.11224e-06	0.0285714
H1cecum_GI_0007466	1.81008e-05	4.31102e-06	0.0285714
H1cecum_GI_0007469	1.68172e-05	3.32743e-06	0.0285714
H1cecum_GI_0007470	1.65051e-05	4.66253e-06	0.0285714
H1cecum_GI_0007471	1.37517e-05	3.08598e-06	0.0285714
H1cecum_GI_0007493	2.84583e-06	1.25534e-08	0.0265187
H1cecum_GI_0007548	2.84373e-06	2.54853e-08	0.0265187
H1cecum_GI_0007549	2.80637e-06	1.30001e-08	0.0265187
H1cecum_GI_0007570	6.17973e-06	3.81738e-06	0.0285714
H1cecum_GI_0007590	2.64124e-06	3.51402e-08	0.0265187
H1cecum_GI_0007591	2.76101e-06	8.06967e-08	0.029401
H1cecum_GI_0007592	2.50506e-06	2.72671e-08	0.0265187
H1cecum_GI_0007738	2.32208e-05	5.87943e-06	0.0285714
H1cecum_GI_0007739	2.27274e-05	6.58166e-06	0.0285714
H1cecum_GI_0007782	1.90048e-06	1.98804e-07	0.0285714
H1cecum_GI_0007783	1.75064e-06	2.48732e-07	0.0285714
H1cecum_GI_0007788	1.94197e-06	1.30342e-07	0.029401
H1cecum_GI_0007913	2.60244e-06	0	0.0210706
H1cecum_GI_0008089	2.41694e-06	8.51271e-08	0.0285714
H1cecum_GI_0008090	2.25865e-06	1.06204e-07	0.029401
H1cecum_GI_0008118	1.18062e-05	7.72532e-06	0.0285714
H1cecum_GI_0008120	4.31959e-06	1.86298e-06	0.0285714
H1cecum_GI_0008122	9.98432e-06	6.45486e-06	0.0285714
H1cecum_GI_0008132	3.1622e-06	0	0.0210706
H1cecum_GI_0008165	3.49636e-06	2.01308e-06	0.0285714
H1cecum_GI_0008228	2.70893e-06	1.59382e-08	0.0265187
H1cecum_GI_0008229	2.28881e-06	5.35577e-08	0.029401
H1cecum_GI_0008231	2.18833e-06	2.87992e-08	0.029401
H1cecum_GI_0008233	1.38525e-06	2.98772e-08	0.029401
H1cecum_GI_0008234	1.85268e-06	1.07238e-07	0.0285714
H1cecum_GI_0008259	2.3233e-06	9.02189e-08	0.0285714
H1cecum_GI_0008266	3.16539e-06	3.12306e-07	0.029401
H1cecum_GI_0008271	1.93561e-05	5.15984e-06	0.0285714
H1cecum_GI_0008272	2.24903e-05	5.50876e-06	0.0285714
H1cecum_GI_0008273	2.49488e-05	5.35636e-06	0.0285714
H1cecum_GI_0008274	2.31669e-05	5.89763e-06	0.0285714
H1cecum_GI_0008397	1.55906e-05	4.15693e-06	0.0285714
H1cecum_GI_0008398	1.84745e-05	4.54198e-06	0.0285714
H1cecum_GI_0008399	1.7698e-05	4.19356e-06	0.0285714
H1cecum_GI_0008400	1.96881e-05	5.14624e-06	0.0285714
H1cecum_GI_0008402	1.74815e-05	3.9713e-06	0.0285714
H1cecum_GI_0008403	1.97597e-05	4.35947e-06	0.0285714
H1cecum_GI_0008411	3.80786e-06	3.9068e-07	0.0285714
H1cecum_GI_0008413	2.36909e-05	7.11971e-06	0.0285714
H1cecum_GI_0008415	2.16973e-05	5.93565e-06	0.0285714
H1cecum_GI_0008416	2.25652e-05	6.02608e-06	0.0285714
H1cecum_GI_0008417	1.95474e-05	5.67572e-06	0.0285714
H1cecum_GI_0008432	2.09816e-05	6.16963e-06	0.0285714
H1cecum_GI_0008433	2.04285e-05	5.57602e-06	0.0285714
H1cecum_GI_0008434	2.13682e-05	5.59956e-06	0.0285714
H1cecum_GI_0008436	2.34066e-05	6.60561e-06	0.0285714
H1cecum_GI_0008438	1.98324e-05	6.60067e-06	0.0285714
H1cecum_GI_0008465	2.0571e-05	5.91456e-06	0.0285714
H1cecum_GI_0008467	1.81647e-05	5.41744e-06	0.0285714
H1cecum_GI_0008540	2.66218e-06	0	0.0210706
H1cecum_GI_0008541	1.91068e-06	5.78431e-08	0.0265187
H1cecum_GI_0008542	2.43928e-06	4.45839e-08	0.029401
H1cecum_GI_0008546	1.60901e-05	4.42822e-06	0.0285714
H1cecum_GI_0008547	1.84855e-05	4.60497e-06	0.0285714
H1cecum_GI_0008549	1.9313e-05	4.21772e-06	0.0285714
H1cecum_GI_0008667	3.08038e-06	1.02688e-07	0.0285714
H1cecum_GI_0008668	2.13328e-06	4.67135e-08	0.0265187
H1cecum_GI_0008669	2.72913e-06	0	0.0210706
H1cecum_GI_0008670	2.76219e-06	4.66346e-08	0.029401
H1cecum_GI_0008671	2.20352e-06	7.92006e-08	0.0265187
H1cecum_GI_0008673	2.99097e-06	1.05304e-07	0.029401
H1cecum_GI_0008674	2.32501e-06	6.55371e-08	0.029401
H1cecum_GI_0008721	1.78352e-05	2.38477e-06	0.0285714
H1cecum_GI_0008733	3.19151e-06	1.69557e-06	0.0285714
H1cecum_GI_0008788	1.42792e-05	4.34443e-06	0.0285714
H1cecum_GI_0008789	2.01769e-05	5.20319e-06	0.0285714
H1cecum_GI_0008790	2.11856e-05	6.35286e-06	0.0285714
H1cecum_GI_0008791	2.22163e-05	5.62183e-06	0.0285714
H1cecum_GI_0008881	2.63833e-06	7.59584e-08	0.0265187
H1cecum_GI_0008882	1.95177e-06	0	0.0210706
H1cecum_GI_0008883	2.31853e-06	6.02292e-08	0.029401
H1cecum_GI_0008884	1.82643e-06	3.81336e-08	0.0265187
H1cecum_GI_0008886	1.82894e-06	4.32269e-08	0.0285714
H1cecum_GI_0008922	2.31307e-06	5.3897e-08	0.029401
H1cecum_GI_0008923	1.27588e-06	4.45717e-08	0.0265187
H1cecum_GI_0008924	2.05309e-06	0	0.0210706
H1cecum_GI_0008925	2.74752e-06	2.08875e-08	0.0265187
H1cecum_GI_0008926	1.89806e-06	8.45247e-08	0.0285714
H1cecum_GI_0008975	2.87998e-06	8.16054e-07	0.0285714
H1cecum_GI_0008979	2.38034e-06	4.95846e-08	0.029401
H1cecum_GI_0008980	2.37218e-06	7.25631e-08	0.0285714
H1cecum_GI_0008981	2.88579e-06	5.60264e-08	0.029401
H1cecum_GI_0008982	2.14202e-06	3.4784e-08	0.0265187
H1cecum_GI_0008983	2.82914e-06	6.55506e-08	0.029401
H1cecum_GI_0009017	1.31021e-06	1.66465e-08	0.0265187
H1cecum_GI_0009018	1.52141e-06	0	0.0210706
H1cecum_GI_0009019	2.10674e-06	3.00177e-08	0.0265187
H1cecum_GI_0009020	1.4285e-06	0	0.0210706
H1cecum_GI_0009021	1.60701e-06	2.83638e-08	0.0265187
H1cecum_GI_0009054	4.22183e-06	8.9131e-07	0.0285714
H1cecum_GI_0009330	1.76269e-05	5.18753e-06	0.0285714
H1cecum_GI_0009331	1.77607e-05	4.39086e-06	0.0285714
H1cecum_GI_0009333	1.44286e-05	3.39986e-06	0.0285714
H1cecum_GI_0009334	1.64616e-05	3.93378e-06	0.0285714
H1cecum_GI_0009335	1.70879e-05	4.44192e-06	0.0285714
H1cecum_GI_0009406	1.15343e-06	4.05538e-08	0.0285714
H1cecum_GI_0009410	1.39158e-06	3.34288e-08	0.0265187
H1cecum_GI_0009412	1.48413e-06	1.81978e-08	0.0265187
H1cecum_GI_0009484	1.92653e-05	4.43452e-06	0.0285714
H1cecum_GI_0009486	1.4438e-05	4.0156e-06	0.0285714
H1cecum_GI_0009754	1.50282e-05	3.15259e-06	0.0285714
H1cecum_GI_0009757	1.6355e-05	4.59387e-06	0.0285714
H1cecum_GI_0009758	1.69301e-05	3.48105e-06	0.0285714
H1cecum_GI_0009833	4.69361e-06	3.33202e-06	0.0285714
H1cecum_GI_0009851	1.77829e-06	7.41453e-08	0.029401
H1cecum_GI_0009852	1.96563e-06	2.65417e-08	0.029401
H1cecum_GI_0009853	1.55549e-06	1.06312e-07	0.029401
H1cecum_GI_0009854	1.33603e-06	0	0.0210706
H1cecum_GI_0009855	1.84031e-06	1.83162e-08	0.0265187
H1cecum_GI_0009990	6.92823e-06	1.69607e-06	0.0285714
H1cecum_GI_0009994	1.7087e-05	3.86209e-06	0.0285714
H1cecum_GI_0010099	2.3612e-06	9.42542e-08	0.029401
H1cecum_GI_0010101	1.6255e-06	4.36274e-08	0.0265187
H1cecum_GI_0010102	1.79097e-06	0	0.0210706
H1cecum_GI_0010103	1.904e-06	1.80151e-08	0.0265187
H1cecum_GI_0010133	2.36613e-06	5.18649e-08	0.0285714
H1cecum_GI_0010250	2.11141e-05	6.13667e-06	0.0285714
H1cecum_GI_0010262	2.65016e-06	9.1635e-08	0.0285714
H1cecum_GI_0010297	1.85143e-05	4.83041e-06	0.0285714
H1cecum_GI_0010300	1.78688e-05	4.14107e-06	0.0285714
H1cecum_GI_0010368	1.16531e-06	1.10569e-08	0.0265187
H1cecum_GI_0010371	2.07424e-06	8.67736e-08	0.029401
H1cecum_GI_0010402	1.67353e-06	5.42584e-08	0.0285714
H1cecum_GI_0010498	2.01686e-05	4.83856e-06	0.0285714
H1cecum_GI_0010499	1.4043e-05	2.9184e-06	0.0285714
H1cecum_GI_0010500	1.63443e-05	4.41999e-06	0.0285714
H1cecum_GI_0010601	1.73884e-06	4.15243e-08	0.029401
H1cecum_GI_0010602	2.27911e-06	2.46318e-08	0.0265187
H1cecum_GI_0010603	1.56386e-06	3.57638e-08	0.0265187
H1cecum_GI_0010606	1.85487e-06	1.6395e-08	0.0265187
H1cecum_GI_0010620	2.76781e-06	1.05011e-07	0.0285714
H1cecum_GI_0010628	2.50601e-06	6.55878e-08	0.029401
H1cecum_GI_0010629	2.43652e-06	2.71295e-08	0.029401
H1cecum_GI_0010631	1.46298e-06	0	0.0210706
H1cecum_GI_0010670	2.37492e-06	0	0.0210706
H1cecum_GI_0010673	2.23459e-06	5.45124e-08	0.0285714
H1cecum_GI_0010675	1.89699e-06	0	0.0210706
H1cecum_GI_0010689	1.28403e-06	0	0.0210706
H1cecum_GI_0010690	2.13043e-06	1.11181e-08	0.0265187
H1cecum_GI_0010691	1.61438e-06	4.12742e-08	0.0265187
H1cecum_GI_0010862	1.22614e-06	2.59524e-08	0.0285714
H1cecum_GI_0010949	1.65149e-06	2.69531e-08	0.0265187
H1cecum_GI_0010950	1.78818e-06	6.70419e-08	0.029401
H1cecum_GI_0010951	2.16702e-06	1.94266e-08	0.0265187
H1cecum_GI_0010952	1.79774e-06	0	0.0210706
H1cecum_GI_0010953	2.13115e-06	3.48102e-08	0.029401
H1cecum_GI_0010987	1.64035e-06	9.7861e-08	0.029401
H1cecum_GI_0010988	3.02727e-06	5.24393e-08	0.029401
H1cecum_GI_0010989	1.89336e-06	3.34978e-08	0.0285714
H1cecum_GI_0010990	1.627e-06	4.85733e-08	0.029401
H1cecum_GI_0010997	1.56334e-06	0	0.0210706
H1cecum_GI_0010998	1.91563e-06	2.66668e-08	0.029401
H1cecum_GI_0011000	2.05502e-06	6.47703e-08	0.029401
H1cecum_GI_0011003	1.83886e-05	4.44884e-06	0.0285714
H1cecum_GI_0011004	1.84114e-05	5.24076e-06	0.0285714
H1cecum_GI_0011005	1.61395e-05	4.28969e-06	0.0285714
H1cecum_GI_0011033	2.01152e-06	3.17717e-08	0.0265187
H1cecum_GI_0011034	1.79593e-06	7.90417e-08	0.029401
H1cecum_GI_0011072	1.36867e-05	3.3453e-06	0.0285714
H1cecum_GI_0011073	1.32693e-05	3.50044e-06	0.0285714
H1cecum_GI_0011090	2.10439e-05	6.39138e-06	0.0285714
H1cecum_GI_0011091	1.77913e-05	6.05517e-06	0.0285714
H1cecum_GI_0011093	1.84505e-05	5.71419e-06	0.0285714
H1cecum_GI_0011099	1.74281e-05	4.70745e-06	0.0285714
H1cecum_GI_0011100	1.02804e-05	2.67732e-06	0.0285714
H1cecum_GI_0011104	1.31508e-05	3.40809e-06	0.0285714
H1cecum_GI_0011105	1.80369e-05	4.69643e-06	0.0285714
H1cecum_GI_0011147	8.1129e-06	5.16819e-06	0.0285714
H1cecum_GI_0011148	8.2347e-06	3.03882e-06	0.0285714
H1cecum_GI_0011149	7.7684e-06	5.1949e-06	0.0285714
H1cecum_GI_0011188	1.45564e-06	1.44608e-08	0.0265187
H1cecum_GI_0011190	1.42606e-06	0	0.0210706
H1cecum_GI_0011191	1.32637e-06	0	0.0210706
H1cecum_GI_0011192	1.2826e-06	2.10124e-08	0.0265187
H1cecum_GI_0011194	2.03782e-06	2.91751e-08	0.029401
H1cecum_GI_0011196	1.54473e-05	4.283e-06	0.0285714
H1cecum_GI_0011197	1.62946e-05	4.40542e-06	0.0285714
H1cecum_GI_0011198	1.8063e-05	5.77788e-06	0.0285714
H1cecum_GI_0011200	9.90382e-06	8.66636e-07	0.0285714
H1cecum_GI_0011206	2.48737e-06	4.63787e-08	0.0265187
H1cecum_GI_0011239	3.23781e-06	1.01471e-07	0.0285714
H1cecum_GI_0011299	5.34366e-07	1.48815e-06	0.0285714
H1cecum_GI_0011305	2.14154e-05	5.01221e-06	0.0285714
H1cecum_GI_0011306	1.74222e-05	4.30493e-06	0.0285714
H1cecum_GI_0011377	2.60873e-06	4.99943e-08	0.029401
H1cecum_GI_0011378	2.09111e-06	4.61738e-08	0.029401
H1cecum_GI_0011379	2.8676e-06	1.05615e-07	0.029401
H1cecum_GI_0011383	1.96961e-05	5.17004e-06	0.0285714
H1cecum_GI_0011401	2.58465e-06	7.17849e-08	0.0285714
H1cecum_GI_0011472	1.22027e-06	1.13271e-08	0.0265187
H1cecum_GI_0011473	1.68786e-06	2.29919e-08	0.029401
H1cecum_GI_0011475	2.16918e-06	8.0634e-08	0.029401
H1cecum_GI_0011523	2.81162e-06	0	0.0210706
H1cecum_GI_0011539	1.06311e-06	6.00757e-08	0.029401
H1cecum_GI_0011540	2.35475e-06	5.99307e-08	0.029401
H1cecum_GI_0011541	2.14333e-06	1.02642e-07	0.0285714
H1cecum_GI_0011542	1.38648e-06	2.24016e-08	0.0265187
H1cecum_GI_0011543	2.25756e-06	0	0.0210706
H1cecum_GI_0011566	1.691e-05	4.58384e-06	0.0285714
H1cecum_GI_0011618	1.7369e-06	3.78996e-08	0.0265187
H1cecum_GI_0011619	1.31151e-06	8.72974e-08	0.029401
H1cecum_GI_0011620	1.64065e-06	0	0.0210706
H1cecum_GI_0011623	2.13797e-06	0	0.0210706
H1cecum_GI_0011624	1.56225e-06	4.65886e-08	0.0265187
H1cecum_GI_0011696	1.58159e-05	4.19511e-06	0.0285714
H1cecum_GI_0011697	1.89453e-05	3.47613e-06	0.0285714
H1cecum_GI_0011715	2.30783e-05	6.27327e-06	0.0285714
H1cecum_GI_0011716	2.26095e-05	6.60542e-06	0.0285714
H1cecum_GI_0011718	2.2989e-05	5.97998e-06	0.0285714
H1cecum_GI_0011719	2.79929e-05	7.31579e-06	0.0285714
H1cecum_GI_0011771	3.1932e-06	2.52236e-08	0.029401
H1cecum_GI_0011843	2.39106e-05	6.07774e-06	0.0285714
H1cecum_GI_0011912	2.1042e-06	2.08513e-08	0.0265187
H1cecum_GI_0011913	1.84652e-06	1.57432e-08	0.0265187
H1cecum_GI_0011970	2.23092e-05	6.90136e-06	0.0285714
H1cecum_GI_0011984	1.67958e-06	5.55044e-08	0.0265187
H1cecum_GI_0011985	7.40725e-07	5.04805e-08	0.029401
H1cecum_GI_0012033	1.23405e-06	8.86065e-09	0.0265187
H1cecum_GI_0012037	2.13639e-06	4.64197e-08	0.0285714
H1cecum_GI_0012038	1.30415e-06	4.97395e-08	0.0265187
H1cecum_GI_0012120	1.45111e-05	3.53072e-06	0.0285714
H1cecum_GI_0012121	1.42512e-05	4.24471e-06	0.0285714
H1cecum_GI_0012122	1.48616e-05	3.12415e-06	0.0285714
H1cecum_GI_0012248	1.8153e-05	5.24298e-06	0.0285714
H1cecum_GI_0012249	1.8477e-05	4.93304e-06	0.0285714
H1cecum_GI_0012250	1.64718e-05	4.83728e-06	0.0285714
H1cecum_GI_0012253	2.02285e-05	7.29643e-06	0.0285714
H1cecum_GI_0012320	3.45763e-06	2.18588e-07	0.0285714
H1cecum_GI_0012321	3.12748e-06	3.25397e-07	0.0285714
H1cecum_GI_0012349	4.34321e-06	2.81412e-06	0.0285714
H1cecum_GI_0012368	1.68926e-05	4.31374e-06	0.0285714
H1cecum_GI_0012369	1.46054e-05	3.93127e-06	0.0285714
H1cecum_GI_0012370	1.79203e-05	4.62635e-06	0.0285714
H1cecum_GI_0012464	2.04948e-05	5.46797e-06	0.0285714
H1cecum_GI_0012511	2.21824e-05	6.30841e-06	0.0285714
H1cecum_GI_0012512	2.31385e-05	5.35252e-06	0.0285714
H1cecum_GI_0012514	2.10352e-05	6.24323e-06	0.0285714
H1cecum_GI_0012516	2.20979e-05	5.86132e-06	0.0285714
H1cecum_GI_0012541	3.58172e-06	1.25385e-06	0.0285714
H1cecum_GI_0012558	1.89882e-05	5.12992e-06	0.0285714
H1cecum_GI_0012559	2.06814e-05	4.58083e-06	0.0285714
H1cecum_GI_0012560	2.15974e-05	5.96788e-06	0.0285714
H1cecum_GI_0012561	1.95747e-05	5.45314e-06	0.0285714
H1cecum_GI_0012619	2.2564e-06	1.31129e-07	0.0285714
H1cecum_GI_0012620	1.82203e-06	6.85412e-08	0.029401
H1cecum_GI_0012651	1.26897e-06	0	0.0210706
H1cecum_GI_0012652	1.92208e-06	7.15141e-08	0.029401
H1cecum_GI_0012654	1.80641e-06	5.10681e-08	0.0265187
H1cecum_GI_0012664	2.06653e-06	7.23106e-08	0.0285714
H1cecum_GI_0012665	2.00696e-06	3.38633e-08	0.029401
H1cecum_GI_0012705	1.97324e-05	4.73186e-06	0.0285714
H1cecum_GI_0012707	2.00079e-05	3.89974e-06	0.0285714
H1cecum_GI_0012708	1.75904e-05	4.32752e-06	0.0285714
H1cecum_GI_0012790	9.16014e-06	2.81294e-06	0.0285714
H1cecum_GI_0012791	1.82686e-05	4.59811e-06	0.0285714
H1cecum_GI_0012792	1.56178e-05	4.07361e-06	0.0285714
H1cecum_GI_0012811	8.83928e-06	2.51658e-06	0.0285714
H1cecum_GI_0012818	1.18837e-05	2.55388e-06	0.0285714
H1cecum_GI_0012819	1.11276e-05	3.05134e-06	0.0285714
H1cecum_GI_0012821	1.46579e-05	3.52674e-06	0.0285714
H1cecum_GI_0012911	1.20608e-06	0	0.0210706
H1cecum_GI_0012912	2.21458e-06	2.68127e-08	0.0265187
H1cecum_GI_0012913	1.28103e-06	3.13856e-08	0.0265187
H1cecum_GI_0012915	2.43941e-06	5.37642e-08	0.029401
H1cecum_GI_0012916	2.31256e-06	3.45332e-08	0.0265187
H1cecum_GI_0013066	1.42691e-06	3.92803e-08	0.029401
H1cecum_GI_0013067	2.11316e-06	0	0.0210706
H1cecum_GI_0013068	2.08875e-06	8.84121e-08	0.029401
H1cecum_GI_0013069	1.86315e-06	4.30798e-08	0.0265187
H1cecum_GI_0013084	1.48764e-06	0	0.0210706
H1cecum_GI_0013086	1.67944e-06	7.23587e-08	0.0285714
H1cecum_GI_0013190	1.18573e-06	4.86851e-08	0.029401
H1cecum_GI_0013191	2.07417e-06	2.91729e-08	0.029401
H1cecum_GI_0013192	2.12935e-06	0	0.0210706
H1cecum_GI_0013289	2.94982e-06	2.66738e-08	0.0265187
H1cecum_GI_0013300	2.10008e-05	5.29767e-06	0.0285714
H1cecum_GI_0013302	1.02209e-05	2.80188e-06	0.0285714
H1cecum_GI_0013325	2.37422e-06	7.03822e-08	0.029401
H1cecum_GI_0013362	1.76425e-05	3.92038e-06	0.0285714
H1cecum_GI_0013363	1.70436e-05	4.60113e-06	0.0285714
H1cecum_GI_0013364	1.78962e-05	4.87765e-06	0.0285714
H1cecum_GI_0013378	1.49766e-06	5.2667e-08	0.029401
H1cecum_GI_0013379	1.90381e-06	4.82427e-08	0.029401
H1cecum_GI_0013380	2.18373e-06	0	0.0210706
H1cecum_GI_0013415	2.13316e-06	0	0.0210706
H1cecum_GI_0013416	2.91903e-06	7.9924e-08	0.029401
H1cecum_GI_0013417	2.59783e-06	5.67798e-08	0.0265187
H1cecum_GI_0013419	1.51454e-06	0	0.0210706
H1cecum_GI_0013425	2.54281e-06	8.95308e-07	0.0285714
H1cecum_GI_0013460	1.94991e-06	1.99456e-08	0.0265187
H1cecum_GI_0013461	1.44033e-06	0	0.0210706
H1cecum_GI_0013463	1.75517e-06	0	0.0210706
H1cecum_GI_0013497	1.95651e-06	7.62789e-08	0.0265187
H1cecum_GI_0013670	1.67858e-05	3.96324e-06	0.0285714
H1cecum_GI_0013701	1.86727e-06	3.25825e-08	0.0265187
H1cecum_GI_0013702	1.92354e-06	4.15908e-08	0.029401
H1cecum_GI_0013747	1.94727e-05	4.51719e-06	0.0285714
H1cecum_GI_0013748	1.5203e-05	4.04806e-06	0.0285714
H1cecum_GI_0013782	2.13857e-05	4.91578e-06	0.0285714
H1cecum_GI_0013850	1.92078e-06	0	0.0210706
H1cecum_GI_0013851	2.27691e-06	6.08323e-08	0.029401
H1cecum_GI_0013852	2.22791e-06	5.76437e-08	0.0285714
H1cecum_GI_0013859	2.39088e-06	3.09912e-08	0.029401
H1cecum_GI_0013860	2.42539e-06	5.85075e-08	0.0285714
H1cecum_GI_0013861	1.95459e-06	3.3175e-08	0.029401
H1cecum_GI_0013928	4.73706e-06	2.87217e-06	0.0285714
H1cecum_GI_0013939	4.81347e-06	3.1578e-06	0.0285714
H1cecum_GI_0013963	9.50813e-06	2.56325e-06	0.0285714
H1cecum_GI_0014041	8.81606e-07	0	0.0210706
H1cecum_GI_0014043	1.26318e-06	3.09027e-08	0.0265187
H1cecum_GI_0014044	2.00939e-06	2.86954e-08	0.0265187
H1cecum_GI_0014045	1.20955e-06	0	0.0210706
H1cecum_GI_0014151	1.31116e-06	1.58998e-08	0.0265187
H1cecum_GI_0014152	2.08842e-06	3.6674e-08	0.029401
H1cecum_GI_0014153	1.25548e-06	2.50341e-08	0.029401
H1cecum_GI_0014158	1.62255e-05	4.27197e-06	0.0285714
H1cecum_GI_0014160	1.5916e-05	4.77886e-06	0.0285714
H1cecum_GI_0014174	1.55582e-05	3.47909e-06	0.0285714
H1cecum_GI_0014175	1.53565e-05	3.88959e-06	0.0285714
H1cecum_GI_0014178	2.02483e-05	4.59485e-06	0.0285714
H1cecum_GI_0014201	2.43257e-06	1.77924e-07	0.0285714
H1cecum_GI_0014202	2.56892e-06	4.04432e-08	0.0265187
H1cecum_GI_0014203	1.56669e-06	1.13159e-07	0.029401
H1cecum_GI_0014204	2.10383e-06	5.38124e-08	0.0285714
H1cecum_GI_0014296	9.34748e-07	0	0.0210706
H1cecum_GI_0014297	1.57598e-06	1.51822e-08	0.029401
H1cecum_GI_0014327	2.08626e-06	1.20316e-07	0.029401
H1cecum_GI_0014328	1.79236e-06	0	0.0210706
H1cecum_GI_0014329	1.41634e-06	0	0.0210706
H1cecum_GI_0014332	1.90923e-05	4.46736e-06	0.0285714
H1cecum_GI_0014335	1.93707e-05	5.17753e-06	0.0285714
H1cecum_GI_0014343	2.22035e-06	3.19314e-07	0.0285714
H1cecum_GI_0014344	3.26555e-06	4.74739e-07	0.0285714
H1cecum_GI_0014388	1.21609e-06	1.53932e-07	0.0285714
H1cecum_GI_0014511	1.71592e-06	5.11888e-08	0.029401
H1cecum_GI_0014516	1.83252e-05	5.01238e-06	0.0285714
H1cecum_GI_0014541	2.57366e-06	6.75235e-08	0.029401
H1cecum_GI_0014542	2.77707e-06	4.79574e-08	0.029401
H1cecum_GI_0014544	1.41005e-06	4.72076e-08	0.029401
H1cecum_GI_0014561	2.01426e-06	2.90121e-07	0.029401
H1cecum_GI_0014625	1.81318e-06	1.05522e-07	0.029401
H1cecum_GI_0014626	1.91739e-06	3.2295e-08	0.029401
H1cecum_GI_0014651	2.60359e-06	1.2485e-07	0.029401
H1cecum_GI_0014652	2.27545e-06	4.13497e-08	0.0265187
H1cecum_GI_0014653	2.35936e-06	1.11367e-07	0.029401
H1cecum_GI_0014730	1.4392e-05	3.47589e-06	0.0285714
H1cecum_GI_0014791	2.70353e-06	1.45471e-06	0.0285714
H1cecum_GI_0014889	2.02372e-06	6.92585e-08	0.029401
H1cecum_GI_0014890	2.0101e-06	5.03982e-08	0.029401
H1cecum_GI_0014896	2.57545e-05	6.38162e-06	0.0285714
H1cecum_GI_0014898	1.68588e-05	4.73832e-06	0.0285714
H1cecum_GI_0014899	1.9736e-05	5.62601e-06	0.0285714
H1cecum_GI_0014928	3.10488e-06	1.86549e-07	0.0285714
H1cecum_GI_0014930	1.82217e-06	1.20281e-08	0.0265187
H1cecum_GI_0014931	1.9895e-06	5.46666e-08	0.0285714
H1cecum_GI_0014942	1.69162e-06	3.4818e-08	0.029401
H1cecum_GI_0014943	1.38891e-06	3.63819e-08	0.0265187
H1cecum_GI_0014945	1.78795e-06	7.63764e-08	0.029401
H1cecum_GI_0014950	1.29305e-06	9.48982e-08	0.0265187
H1cecum_GI_0014952	1.60662e-06	7.843e-08	0.029401
H1cecum_GI_0014955	1.66444e-05	4.54077e-06	0.0285714
H1cecum_GI_0015087	2.90236e-06	3.63013e-08	0.0285714
H1cecum_GI_0015104	3.58605e-06	3.26208e-07	0.0285714
H1cecum_GI_0015105	3.78374e-06	3.86729e-07	0.0285714
H1cecum_GI_0015127	2.04312e-06	3.14906e-08	0.0285714
H1cecum_GI_0015225	1.46734e-06	4.65886e-08	0.0265187
H1cecum_GI_0015227	1.26987e-06	1.29072e-08	0.0265187
H1cecum_GI_0015245	2.25383e-05	6.11972e-06	0.0285714
H1cecum_GI_0015246	2.04704e-05	5.62016e-06	0.0285714
H1cecum_GI_0015247	1.69748e-05	4.68789e-06	0.0285714
H1cecum_GI_0015248	1.79873e-05	4.95773e-06	0.0285714
H1cecum_GI_0015286	2.25509e-06	6.07858e-08	0.029401
H1cecum_GI_0015298	1.21502e-05	4.57995e-06	0.0285714
H1cecum_GI_0015380	1.98995e-06	1.00175e-07	0.0285714
H1cecum_GI_0015382	2.21541e-06	0	0.0210706
H1cecum_GI_0015395	2.132e-06	9.75087e-09	0.0265187
H1cecum_GI_0015397	1.67753e-06	6.53454e-08	0.029401
H1cecum_GI_0015539	2.31938e-06	2.22022e-07	0.0285714
H1cecum_GI_0015553	1.84362e-06	9.95087e-08	0.029401
H1cecum_GI_0015556	1.13302e-06	8.87592e-08	0.0265187
H1cecum_GI_0015562	2.43223e-06	1.27297e-07	0.029401
H1cecum_GI_0015563	2.21041e-06	1.83204e-08	0.0265187
H1cecum_GI_0015564	1.56989e-06	3.1716e-08	0.0265187
H1cecum_GI_0015632	1.65893e-06	0	0.0210706
H1cecum_GI_0015633	1.4994e-06	4.0219e-08	0.0265187
H1cecum_GI_0015663	4.20486e-06	2.55487e-06	0.0285714
H1cecum_GI_0015690	4.36792e-06	3.69577e-07	0.0285714
H1cecum_GI_0015691	4.01382e-06	3.66004e-07	0.0285714
H1cecum_GI_0015778	1.76256e-06	8.88006e-08	0.029401
H1cecum_GI_0015779	1.54373e-06	1.78285e-08	0.0265187
H1cecum_GI_0015831	2.80109e-06	1.7997e-07	0.0285714
H1cecum_GI_0015832	3.15492e-06	1.99866e-07	0.0285714
H1cecum_GI_0015839	1.4536e-06	1.3656e-07	0.0285714
H1cecum_GI_0015903	3.5691e-06	2.34019e-07	0.029401
H1cecum_GI_0015904	4.09952e-06	7.32305e-07	0.0285714
H1cecum_GI_0015927	2.19714e-06	8.54757e-08	0.0265187
H1cecum_GI_0015943	1.99559e-06	3.66696e-08	0.0265187
H1cecum_GI_0015944	1.88072e-06	3.61562e-08	0.0265187
H1cecum_GI_0015945	1.91748e-06	5.92239e-08	0.0265187
H1cecum_GI_0016067	3.0301e-06	1.35803e-07	0.0285714
H1cecum_GI_0016125	1.93579e-06	1.07407e-07	0.029401
H1cecum_GI_0016128	1.50249e-06	5.85225e-08	0.0265187
H1cecum_GI_0016135	1.25263e-06	1.16696e-07	0.0285714
H1cecum_GI_0016136	1.53629e-06	3.524e-08	0.0265187
H1cecum_GI_0016214	1.96207e-06	1.48414e-08	0.0265187
H1cecum_GI_0016232	2.49984e-05	6.40946e-06	0.0285714
H1cecum_GI_0016243	2.12192e-06	9.02777e-08	0.0265187
H1cecum_GI_0016244	2.0857e-06	5.53172e-08	0.029401
H1cecum_GI_0016246	1.94197e-06	4.87227e-08	0.029401
H1cecum_GI_0016266	2.43778e-06	8.09014e-08	0.0285714
H1cecum_GI_0016267	2.0254e-06	1.82554e-08	0.0265187
H1cecum_GI_0016268	1.8622e-06	5.12854e-08	0.0265187
H1cecum_GI_0016280	1.78684e-06	0	0.0210706
H1cecum_GI_0016281	1.75251e-06	1.46619e-08	0.0265187
H1cecum_GI_0016282	1.16986e-06	0	0.0210706
H1cecum_GI_0016324	1.47959e-05	4.61478e-06	0.0285714
H1cecum_GI_0016444	2.38114e-05	5.87601e-06	0.0285714
H1cecum_GI_0016550	1.68214e-06	0	0.0210706
H1cecum_GI_0016552	1.7541e-06	2.00972e-08	0.029401
H1cecum_GI_0016553	1.74151e-06	2.99803e-08	0.0265187
H1cecum_GI_0016596	4.25596e-06	1.51076e-06	0.0285714
H1cecum_GI_0016671	2.39901e-06	1.13769e-07	0.0265187
H1cecum_GI_0016673	1.90651e-06	9.97008e-08	0.0285714
H1cecum_GI_0016757	2.13968e-06	4.32608e-08	0.0265187
H1cecum_GI_0016801	3.34796e-06	8.73126e-08	0.029401
H1cecum_GI_0016802	1.94285e-06	6.24982e-08	0.029401
H1cecum_GI_0016822	1.96928e-06	1.17004e-07	0.029401
H1cecum_GI_0016823	2.40434e-06	3.75461e-08	0.029401
H1cecum_GI_0016824	1.86807e-06	2.64881e-08	0.0265187
H1cecum_GI_0016897	1.93023e-06	2.5144e-07	0.0285714
H1cecum_GI_0016928	2.72425e-06	1.54364e-08	0.0265187
H1cecum_GI_0016950	1.75382e-06	8.86065e-09	0.0265187
H1cecum_GI_0016951	1.43424e-06	7.49938e-08	0.029401
H1cecum_GI_0016953	7.88081e-07	4.81125e-08	0.0265187
H1cecum_GI_0016964	1.40285e-06	0	0.0210706
H1cecum_GI_0017028	1.14762e-05	3.75879e-07	0.029401
H1cecum_GI_0017248	1.82593e-06	4.32165e-07	0.0285714
H1cecum_GI_0017255	1.69347e-05	4.76896e-06	0.0285714
H1cecum_GI_0017256	1.99083e-05	5.62391e-06	0.0285714
H1cecum_GI_0017257	2.38379e-05	6.63671e-06	0.0285714
H1cecum_GI_0017269	2.77165e-06	6.67549e-08	0.0285714
H1cecum_GI_0017317	2.68476e-06	1.16815e-07	0.029401
H1cecum_GI_0017360	2.74161e-06	4.61707e-08	0.0265187
H1cecum_GI_0017361	1.92454e-06	6.15171e-08	0.0285714
H1cecum_GI_0017403	1.30021e-06	6.68576e-08	0.0265187
H1cecum_GI_0017404	1.95658e-06	5.64907e-08	0.029401
H1cecum_GI_0017405	1.74182e-06	0	0.0210706
H1cecum_GI_0017406	1.32226e-06	3.13268e-08	0.0265187
H1cecum_GI_0017408	1.43074e-06	1.45015e-08	0.0265187
H1cecum_GI_0017411	1.60642e-06	3.8707e-08	0.0265187
H1cecum_GI_0017413	2.14066e-06	5.82816e-08	0.0285714
H1cecum_GI_0017435	1.53448e-06	0	0.0210706
H1cecum_GI_0017443	1.92548e-06	3.29745e-08	0.0285714
H1cecum_GI_0017449	1.68234e-06	1.30905e-05	0.0285714
H1cecum_GI_0017474	2.24148e-06	5.61511e-08	0.029401
H1cecum_GI_0017499	1.32056e-06	1.69343e-08	0.0265187
H1cecum_GI_0017500	2.08393e-06	6.27848e-08	0.0285714
H1cecum_GI_0017547	1.05183e-05	2.59331e-06	0.0285714
H1cecum_GI_0017600	1.44129e-06	0	0.0210706
H1cecum_GI_0017601	1.93875e-06	3.63285e-08	0.029401
H1cecum_GI_0017634	9.88129e-07	2.60468e-08	0.029401
H1cecum_GI_0017675	1.82962e-06	5.75607e-08	0.029401
H1cecum_GI_0017696	2.03635e-06	5.28448e-08	0.029401
H1cecum_GI_0017697	2.01812e-06	2.71443e-08	0.0265187
H1cecum_GI_0017787	2.19942e-06	4.18739e-08	0.0285714
H1cecum_GI_0017837	1.54022e-06	9.21074e-08	0.0285714
H1cecum_GI_0017838	2.56734e-06	1.10909e-07	0.0265187
H1cecum_GI_0017839	1.37952e-06	0	0.0210706
H1cecum_GI_0017912	1.70988e-06	0	0.0210706
H1cecum_GI_0017914	2.0845e-06	2.16552e-08	0.029401
H1cecum_GI_0017983	7.9247e-07	0	0.0210706
H1cecum_GI_0017992	1.84087e-05	4.56751e-06	0.0285714
H1cecum_GI_0018020	1.58915e-05	3.39561e-06	0.0285714
H1cecum_GI_0018022	7.94549e-06	1.47407e-06	0.0285714
H1cecum_GI_0018025	2.04508e-06	7.35136e-08	0.029401
H1cecum_GI_0018109	2.05607e-05	5.10847e-06	0.0285714
H1cecum_GI_0018184	1.63798e-06	7.11299e-08	0.029401
H1cecum_GI_0018186	1.7429e-06	4.04432e-08	0.0265187
H1cecum_GI_0018190	1.60872e-05	4.34313e-06	0.0285714
H1cecum_GI_0018196	3.56745e-07	2.28731e-08	0.0265187
H1cecum_GI_0018210	1.33374e-06	0	0.0210706
H1cecum_GI_0018211	1.70799e-06	3.33206e-08	0.0265187
H1cecum_GI_0018250	1.98849e-06	7.90965e-08	0.029401
H1cecum_GI_0018251	2.2518e-06	4.34864e-08	0.029401
H1cecum_GI_0018269	1.91434e-06	6.04793e-08	0.029401
H1cecum_GI_0018270	2.50748e-06	3.67717e-08	0.0265187
H1cecum_GI_0018271	2.44389e-06	2.41041e-08	0.0265187
H1cecum_GI_0018272	1.52747e-06	1.56475e-08	0.0265187
H1cecum_GI_0018277	1.48426e-05	3.4505e-06	0.0285714
H1cecum_GI_0018347	2.08371e-06	4.75863e-08	0.029401
H1cecum_GI_0018348	2.5254e-06	2.56121e-08	0.0265187
H1cecum_GI_0018349	2.16368e-06	1.35119e-08	0.0265187
H1cecum_GI_0018368	1.68518e-05	4.82423e-06	0.0285714
H1cecum_GI_0018416	1.49542e-06	3.6162e-08	0.029401
H1cecum_GI_0018417	1.93917e-06	6.30197e-08	0.029401
H1cecum_GI_0018418	2.24062e-06	3.68781e-08	0.029401
H1cecum_GI_0018436	8.68594e-07	0	0.0210706
H1cecum_GI_0018437	2.09331e-06	0	0.0210706
H1cecum_GI_0018438	1.6953e-06	3.33566e-08	0.0265187
H1cecum_GI_0018459	3.5626e-06	3.99025e-07	0.0285714
H1cecum_GI_0018466	1.0363e-06	0	0.0210706
H1cecum_GI_0018486	1.77845e-06	6.01714e-08	0.029401
H1cecum_GI_0018489	1.86816e-06	4.58752e-08	0.029401
H1cecum_GI_0018515	2.72676e-06	7.6348e-08	0.029401
H1cecum_GI_0018516	2.27316e-06	6.57346e-08	0.0265187
H1cecum_GI_0018544	1.17132e-06	8.9687e-09	0.0265187
H1cecum_GI_0018545	1.85587e-06	0	0.0210706
H1cecum_GI_0018546	1.93013e-06	0	0.0210706
H1cecum_GI_0018568	2.59836e-06	5.09338e-08	0.0285714
H1cecum_GI_0018571	3.09644e-06	1.06272e-06	0.0285714
H1cecum_GI_0018595	2.20025e-05	5.50393e-06	0.0285714
H1cecum_GI_0018621	1.78751e-05	2.27732e-06	0.0285714
H1cecum_GI_0018623	2.26193e-05	6.04699e-06	0.0285714
H1cecum_GI_0018663	1.19009e-06	4.99147e-08	0.029401
H1cecum_GI_0018665	1.67689e-06	4.15393e-08	0.029401
H1cecum_GI_0018666	1.35506e-06	6.25458e-08	0.029401
H1cecum_GI_0018743	1.75846e-05	4.99049e-06	0.0285714
H1cecum_GI_0018836	1.75619e-05	4.93582e-06	0.0285714
H1cecum_GI_0018837	2.07356e-05	5.01751e-06	0.0285714
H1cecum_GI_0018850	2.37786e-06	5.88109e-08	0.029401
H1cecum_GI_0018875	8.99479e-06	1.30117e-06	0.0285714
H1cecum_GI_0018895	1.68287e-05	3.91107e-06	0.0285714
H1cecum_GI_0018912	1.35755e-06	9.56884e-09	0.0265187
H1cecum_GI_0018913	1.84192e-06	4.03768e-08	0.0265187
H1cecum_GI_0018933	1.53687e-06	1.343e-05	0.0285714
H1cecum_GI_0018981	1.79848e-05	4.77937e-06	0.0285714
H1cecum_GI_0018986	1.72637e-06	5.44863e-08	0.029401
H1cecum_GI_0018987	1.09385e-06	1.22723e-07	0.029401
H1cecum_GI_0018988	1.02195e-06	3.13448e-08	0.0265187
H1cecum_GI_0019044	1.69651e-05	4.70125e-06	0.0285714
H1cecum_GI_0019047	1.50424e-06	2.46411e-08	0.0265187
H1cecum_GI_0019048	1.86311e-06	8.80999e-08	0.0265187
H1cecum_GI_0019064	2.64521e-06	2.21294e-08	0.029401
H1cecum_GI_0019069	1.90908e-05	5.1574e-06	0.0285714
H1cecum_GI_0019079	3.78578e-06	6.45956e-07	0.0285714
H1cecum_GI_0019194	1.73473e-05	4.87284e-06	0.0285714
H1cecum_GI_0019222	1.44194e-06	3.25732e-08	0.0265187
H1cecum_GI_0019256	2.88536e-06	3.16102e-07	0.0285714
H1cecum_GI_0019335	1.51844e-06	3.84182e-08	0.0265187
H1cecum_GI_0019336	1.68015e-06	8.51736e-08	0.0265187
H1cecum_GI_0019458	2.28421e-05	6.31224e-06	0.0285714
H1cecum_GI_0019461	4.14231e-06	5.04709e-08	0.0265187
H1cecum_GI_0019463	3.92643e-06	3.45003e-07	0.0285714
H1cecum_GI_0019500	1.47992e-05	2.12202e-06	0.0285714
H1cecum_GI_0019503	1.95034e-05	5.67113e-06	0.0285714
H1cecum_GI_0019504	1.47908e-05	3.83919e-06	0.0285714
H1cecum_GI_0019505	4.96295e-06	1.02731e-06	0.0285714
H1cecum_GI_0019507	2.85552e-06	1.81283e-07	0.0285714
H1cecum_GI_0019508	2.37004e-06	1.72748e-07	0.0285714
H1cecum_GI_0019608	1.26969e-06	0	0.0210706
H1cecum_GI_0019609	1.91092e-06	3.78532e-08	0.0265187
H1cecum_GI_0019610	1.70066e-06	3.3293e-08	0.0265187
H1cecum_GI_0019619	1.71409e-06	1.16784e-08	0.0265187
H1cecum_GI_0019620	1.54445e-06	4.00052e-08	0.029401
H1cecum_GI_0019640	1.13412e-05	3.20127e-06	0.0285714
H1cecum_GI_0019641	1.61736e-05	4.7023e-06	0.0285714
H1cecum_GI_0019706	1.41523e-06	7.25408e-08	0.0285714
H1cecum_GI_0019797	2.54056e-06	4.93528e-07	0.0285714
H1cecum_GI_0019826	1.87591e-05	4.98902e-06	0.0285714
H1cecum_GI_0019836	1.79883e-06	4.29772e-08	0.029401
H1cecum_GI_0019837	1.73511e-06	1.20353e-07	0.029401
H1cecum_GI_0019839	1.65133e-06	2.12934e-08	0.0265187
H1cecum_GI_0019972	2.02602e-05	5.6488e-06	0.0285714
H1cecum_GI_0020119	1.74078e-06	5.45598e-08	0.0285714
H1cecum_GI_0020120	2.0122e-06	2.48313e-08	0.029401
H1cecum_GI_0020145	1.50445e-06	1.33469e-05	0.0285714
H1cecum_GI_0020170	1.02646e-06	2.92526e-08	0.0265187
H1cecum_GI_0020172	2.11558e-06	8.30121e-08	0.0285714
H1cecum_GI_0020191	2.08733e-06	7.6134e-08	0.0285714
H1cecum_GI_0020192	1.22509e-06	8.31879e-08	0.0285714
H1cecum_GI_0020223	1.32288e-06	4.07813e-08	0.029401
H1cecum_GI_0020224	7.24924e-07	0	0.0210706
H1cecum_GI_0020230	1.70195e-06	2.89574e-08	0.029401
H1cecum_GI_0020232	2.66753e-06	2.06748e-08	0.0265187
H1cecum_GI_0020279	1.69696e-06	9.75058e-08	0.029401
H1cecum_GI_0020281	1.78985e-06	7.00702e-08	0.0265187
H1cecum_GI_0020318	1.1736e-06	0	0.0210706
H1cecum_GI_0020319	1.63078e-06	7.68011e-08	0.0285714
H1cecum_GI_0020323	1.33714e-06	5.77185e-08	0.029401
H1cecum_GI_0020349	1.64771e-05	4.64027e-06	0.0285714
H1cecum_GI_0020350	1.75318e-05	4.011e-06	0.0285714
H1cecum_GI_0020352	3.98657e-06	5.08127e-07	0.0285714
H1cecum_GI_0020391	1.67726e-05	4.36143e-06	0.0285714
H1cecum_GI_0020509	2.88416e-06	3.48303e-07	0.0285714
H1cecum_GI_0020514	3.27088e-06	6.81844e-07	0.0285714
H1cecum_GI_0020515	2.99299e-06	7.25545e-07	0.0285714
H1cecum_GI_0020516	3.2551e-06	7.14129e-07	0.0285714
H1cecum_GI_0020535	1.86175e-06	8.68305e-08	0.0265187
H1cecum_GI_0020552	2.17554e-06	1.26487e-08	0.0265187
H1cecum_GI_0020553	1.66326e-06	4.34864e-08	0.029401
H1cecum_GI_0020554	9.71605e-07	3.23898e-08	0.0265187
H1cecum_GI_0020583	1.59454e-06	4.24369e-08	0.0265187
H1cecum_GI_0020584	1.18786e-06	4.27378e-08	0.0265187
H1cecum_GI_0020590	1.80205e-06	3.74969e-08	0.029401
H1cecum_GI_0020594	1.74016e-06	1.53279e-08	0.029401
H1cecum_GI_0020634	2.05698e-05	1.9142e-06	0.0285714
H1cecum_GI_0020635	1.84821e-05	1.53153e-06	0.0285714
H1cecum_GI_0020718	1.58802e-05	4.61575e-06	0.0285714
H1cecum_GI_0020722	6.42851e-07	8.72548e-08	0.0265187
H1cecum_GI_0020723	3.32901e-05	1.22441e-05	0.0285714
H1cecum_GI_0020724	3.84537e-05	1.40208e-05	0.0285714
H1cecum_GI_0020799	2.26175e-06	2.42009e-08	0.0265187
H1cecum_GI_0020800	2.5747e-06	3.6819e-08	0.0265187
H1cecum_GI_0020802	2.56472e-06	1.23851e-07	0.029401
H1cecum_GI_0020848	1.59642e-06	4.23945e-08	0.029401
H1cecum_GI_0020862	2.33853e-05	5.7722e-06	0.0285714
H1cecum_GI_0020895	2.43513e-06	3.25144e-08	0.029401
H1cecum_GI_0020896	1.59264e-06	0	0.0210706
H1cecum_GI_0020936	3.58067e-06	5.63662e-06	0.0285714
H1cecum_GI_0020942	3.67495e-06	2.95254e-07	0.0285714
H1cecum_GI_0021089	0	1.2163e-06	0.0210706
H1cecum_GI_0021092	2.58916e-06	2.54635e-08	0.029401
H1cecum_GI_0021131	1.62769e-06	1.3327e-07	0.0285714
H1cecum_GI_0021132	1.83293e-06	2.79126e-07	0.0285714
H1cecum_GI_0021170	1.63726e-06	1.48787e-08	0.0265187
H1cecum_GI_0021171	2.49254e-06	1.97575e-08	0.0265187
H1cecum_GI_0021175	1.86534e-06	9.44886e-08	0.029401
H1cecum_GI_0021176	1.47585e-06	1.98841e-08	0.0265187
H1cecum_GI_0021186	1.64319e-05	4.77399e-06	0.0285714
H1cecum_GI_0021187	1.83931e-05	4.52345e-06	0.0285714
H1cecum_GI_0021278	2.38218e-05	4.98216e-06	0.0285714
H1cecum_GI_0021293	1.58e-06	2.32943e-08	0.0265187
H1cecum_GI_0021381	2.05939e-06	7.53254e-08	0.0265187
H1cecum_GI_0021426	1.3036e-06	2.23342e-08	0.0265187
H1cecum_GI_0021436	1.57624e-05	1.27308e-06	0.0285714
H1cecum_GI_0021445	1.65501e-06	5.75687e-08	0.0285714
H1cecum_GI_0021486	1.86972e-06	5.14934e-08	0.029401
H1cecum_GI_0021500	1.58033e-06	1.14175e-07	0.0285714
H1cecum_GI_0021501	1.25997e-06	5.04709e-08	0.0265187
H1cecum_GI_0021532	1.00499e-06	5.41899e-08	0.0265187
H1cecum_GI_0021533	2.89299e-06	7.22039e-08	0.0285714
H1cecum_GI_0021534	2.63981e-06	1.1862e-07	0.029401
H1cecum_GI_0021559	1.69481e-06	0	0.0210706
H1cecum_GI_0021560	2.61674e-06	8.32935e-08	0.029401
H1cecum_GI_0021567	1.7836e-05	3.84168e-06	0.0285714
H1cecum_GI_0021595	1.28942e-06	9.40268e-08	0.0285714
H1cecum_GI_0021603	1.9934e-06	6.30347e-07	0.0285714
H1cecum_GI_0021671	4.25217e-06	8.13486e-07	0.0285714
H1cecum_GI_0021731	1.62106e-06	8.58006e-08	0.0265187
H1cecum_GI_0021733	3.05501e-06	3.22392e-07	0.0285714
H1cecum_GI_0021742	1.96004e-05	6.24309e-06	0.0285714
H1cecum_GI_0021743	1.96662e-05	5.88761e-06	0.0285714
H1cecum_GI_0021792	3.09849e-06	1.38839e-06	0.0285714
H1cecum_GI_0021805	2.88641e-05	1.58003e-05	0.0285714
H1cecum_GI_0021806	1.99658e-05	1.14722e-05	0.0285714
H1cecum_GI_0021826	2.81659e-06	6.88492e-08	0.0285714
H1cecum_GI_0021827	2.6893e-06	1.55195e-07	0.029401
H1cecum_GI_0021945	1.99373e-06	8.56579e-08	0.029401
H1cecum_GI_0021953	1.57931e-06	6.28579e-08	0.029401
H1cecum_GI_0021974	2.05213e-05	4.86588e-06	0.0285714
H1cecum_GI_0021975	4.92829e-06	1.22962e-06	0.0285714
H1cecum_GI_0021985	2.04649e-06	5.13734e-08	0.029401
H1cecum_GI_0022047	1.29345e-05	3.6881e-06	0.0285714
H1cecum_GI_0022048	1.73802e-05	5.27166e-06	0.0285714
H1cecum_GI_0022049	1.65888e-05	4.91797e-06	0.0285714
H1cecum_GI_0022057	2.5221e-06	3.01938e-08	0.0265187
H1cecum_GI_0022058	1.53782e-06	2.62002e-08	0.0265187
H1cecum_GI_0022059	2.02262e-05	4.28879e-06	0.0285714
H1cecum_GI_0022062	1.86969e-05	5.38901e-06	0.0285714
H1cecum_GI_0022093	2.44004e-06	5.76441e-08	0.029401
H1cecum_GI_0022095	1.85498e-06	2.2991e-08	0.0265187
H1cecum_GI_0022096	2.14767e-06	8.94956e-08	0.0265187
H1cecum_GI_0022117	3.79752e-06	1.23968e-06	0.0285714
H1cecum_GI_0022158	2.75146e-06	7.3308e-08	0.029401
H1cecum_GI_0022212	1.99976e-06	3.1223e-08	0.0265187
H1cecum_GI_0022213	2.08853e-06	2.67322e-08	0.029401
H1cecum_GI_0022214	1.05382e-06	0	0.0210706
H1cecum_GI_0022301	1.25774e-05	2.97464e-06	0.0285714
H1cecum_GI_0022302	1.42123e-05	3.76482e-06	0.0285714
H1cecum_GI_0022389	2.33552e-06	2.54224e-08	0.0265187
H1cecum_GI_0022390	1.41005e-06	1.15885e-07	0.0265187
H1cecum_GI_0022450	1.56163e-05	4.21294e-06	0.0285714
H1cecum_GI_0022478	1.92024e-06	1.75169e-08	0.0265187
H1cecum_GI_0022479	1.63206e-06	0	0.0210706
H1cecum_GI_0022480	1.97959e-06	2.66738e-08	0.0265187
H1cecum_GI_0022508	2.18987e-06	3.41958e-07	0.0285714
H1cecum_GI_0022532	2.05839e-06	5.15032e-08	0.029401
H1cecum_GI_0022533	1.98788e-06	4.05997e-08	0.0265187
H1cecum_GI_0022546	1.62029e-06	1.68727e-07	0.0285714
H1cecum_GI_0022548	1.31616e-06	1.1381e-07	0.029401
H1cecum_GI_0022549	1.53721e-06	1.06297e-07	0.0285714
H1cecum_GI_0022550	1.62972e-06	3.20208e-08	0.0265187
H1cecum_GI_0022627	1.46191e-06	3.51008e-08	0.029401
H1cecum_GI_0022630	9.67336e-07	2.86387e-08	0.0285714
H1cecum_GI_0022638	7.77514e-07	0	0.0210706
H1cecum_GI_0022674	1.90169e-06	2.58648e-08	0.029401
H1cecum_GI_0022681	1.31307e-05	8.90333e-06	0.0285714
H1cecum_GI_0022707	1.9414e-06	7.71633e-08	0.029401
H1cecum_GI_0022708	1.09791e-06	3.14675e-08	0.0265187
H1cecum_GI_0022767	7.72828e-07	0	0.0210706
H1cecum_GI_0022768	1.12094e-06	0	0.0210706
H1cecum_GI_0022813	1.57764e-06	3.46165e-08	0.0285714
H1cecum_GI_0022818	1.22416e-05	3.85852e-06	0.0285714
H1cecum_GI_0022819	7.61502e-06	2.09763e-06	0.0285714
H1cecum_GI_0022909	1.22352e-05	2.81722e-06	0.0285714
H1cecum_GI_0022922	1.15108e-06	1.0838e-07	0.0265187
H1cecum_GI_0022973	2.36553e-06	2.11933e-08	0.0265187
H1cecum_GI_0022974	1.39544e-06	2.62002e-08	0.0265187
H1cecum_GI_0023008	3.47206e-06	1.48147e-06	0.0285714
H1cecum_GI_0023031	2.162e-06	1.5553e-08	0.0265187
H1cecum_GI_0023094	1.75193e-06	1.58126e-05	0.0285714
H1cecum_GI_0023095	1.98662e-06	1.35566e-05	0.0285714
H1cecum_GI_0023184	1.7036e-06	1.6101e-08	0.029401
H1cecum_GI_0023211	1.40101e-06	6.9318e-08	0.029401
H1cecum_GI_0023213	1.5635e-06	1.01961e-07	0.029401
H1cecum_GI_0023233	3.0463e-06	6.41634e-08	0.029401
H1cecum_GI_0023234	2.06072e-06	6.17067e-08	0.0265187
H1cecum_GI_0023237	1.58916e-06	0	0.0210706
H1cecum_GI_0023238	8.87757e-07	0	0.0210706
H1cecum_GI_0023277	1.84477e-06	3.34671e-08	0.029401
H1cecum_GI_0023279	2.92033e-06	2.0104e-07	0.0285714
H1cecum_GI_0023330	2.13019e-06	5.00426e-08	0.029401
H1cecum_GI_0023331	1.36956e-06	9.64778e-08	0.029401
H1cecum_GI_0023336	4.38465e-06	4.21226e-07	0.0285714
H1cecum_GI_0023350	1.20418e-06	1.98122e-08	0.029401
H1cecum_GI_0023421	1.89007e-05	4.82031e-06	0.0285714
H1cecum_GI_0023422	1.96852e-05	4.68822e-06	0.0285714
H1cecum_GI_0023484	1.60881e-06	6.04321e-08	0.029401
H1cecum_GI_0023485	1.9426e-06	1.50527e-08	0.0265187
H1cecum_GI_0023487	2.39732e-06	3.86849e-08	0.029401
H1cecum_GI_0023488	2.56458e-06	4.04432e-08	0.0265187
H1cecum_GI_0023489	2.33197e-06	5.30928e-08	0.0265187
H1cecum_GI_0023541	1.98747e-05	4.43669e-06	0.0285714
H1cecum_GI_0023566	1.3901e-06	0	0.0210706
H1cecum_GI_0023645	2.86644e-06	1.08177e-07	0.029401
H1cecum_GI_0023646	1.93848e-06	3.28096e-08	0.0265187
H1cecum_GI_0023650	1.67554e-06	5.0416e-08	0.0265187
H1cecum_GI_0023657	1.32165e-05	2.67001e-06	0.0285714
H1cecum_GI_0023691	1.79839e-06	0	0.0210706
H1cecum_GI_0023692	2.73133e-06	4.74473e-08	0.0265187
H1cecum_GI_0023697	3.18442e-06	1.57018e-07	0.0285714
H1cecum_GI_0023777	1.62869e-05	3.11681e-06	0.0285714
H1cecum_GI_0023797	2.39762e-06	0	0.0210706
H1cecum_GI_0023798	3.09224e-06	1.09322e-07	0.029401
H1cecum_GI_0023817	1.47846e-06	1.73665e-08	0.0265187
H1cecum_GI_0023889	1.41e-06	3.56265e-08	0.0265187
H1cecum_GI_0023891	1.91118e-06	6.96361e-08	0.029401
H1cecum_GI_0024003	1.61754e-06	0	0.0210706
H1cecum_GI_0024004	1.65198e-06	0	0.0210706
H1cecum_GI_0024024	1.33524e-06	1.12317e-07	0.0285714
H1cecum_GI_0024025	1.3403e-06	8.8381e-08	0.029401
H1cecum_GI_0024052	2.11524e-05	6.50926e-06	0.0285714
H1cecum_GI_0024063	1.6787e-06	3.11033e-08	0.029401
H1cecum_GI_0024064	2.23116e-06	0	0.0210706
H1cecum_GI_0024067	1.73044e-06	1.89266e-08	0.0265187
H1cecum_GI_0024098	1.13451e-06	4.11999e-08	0.0265187
H1cecum_GI_0024110	1.56636e-05	4.93791e-06	0.0285714
H1cecum_GI_0024250	1.39221e-06	3.92762e-08	0.029401
H1cecum_GI_0024251	2.0911e-06	1.2314e-07	0.0285714
H1cecum_GI_0024254	1.93563e-06	5.71432e-08	0.029401
H1cecum_GI_0024267	2.33969e-06	9.69069e-07	0.0285714
H1cecum_GI_0024271	1.50399e-06	8.28206e-08	0.0285714
H1cecum_GI_0024286	1.38101e-06	3.50436e-08	0.029401
H1cecum_GI_0024287	1.8584e-06	6.03875e-08	0.0265187
H1cecum_GI_0024314	2.24829e-05	5.40985e-06	0.0285714
H1cecum_GI_0024374	1.40553e-05	3.49051e-06	0.0285714
H1cecum_GI_0024534	1.62505e-05	4.10409e-06	0.0285714
H1cecum_GI_0024569	1.31666e-06	5.87034e-08	0.029401
H1cecum_GI_0024570	1.33898e-06	2.15399e-08	0.0265187
H1cecum_GI_0024641	9.50284e-07	0	0.0210706
H1cecum_GI_0024738	1.81936e-06	0	0.0210706
H1cecum_GI_0024842	1.70723e-06	1.38478e-05	0.0285714
H1cecum_GI_0024884	1.48301e-06	2.30864e-08	0.029401
H1cecum_GI_0024934	2.16562e-06	5.21584e-08	0.029401
H1cecum_GI_0024957	4.07623e-06	4.50126e-07	0.0285714
H1cecum_GI_0024959	1.6603e-06	3.96316e-08	0.029401
H1cecum_GI_0024960	1.54992e-06	8.90864e-08	0.029401
H1cecum_GI_0024993	1.97324e-05	4.44076e-06	0.0285714
H1cecum_GI_0024996	9.85883e-07	0	0.0210706
H1cecum_GI_0025031	4.13584e-06	1.26461e-06	0.0285714
H1cecum_GI_0025066	3.07571e-06	4.15045e-08	0.0285714
H1cecum_GI_0025067	1.91499e-06	1.14667e-07	0.029401
H1cecum_GI_0025074	1.71945e-06	0	0.0210706
H1cecum_GI_0025075	1.31481e-06	1.18346e-08	0.0265187
H1cecum_GI_0025136	1.40928e-06	3.10707e-07	0.0285714
H1cecum_GI_0025162	2.34844e-06	2.09945e-07	0.029401
H1cecum_GI_0025164	2.48919e-06	3.67941e-08	0.0265187
H1cecum_GI_0025179	5.02261e-07	2.08352e-06	0.0285714
H1cecum_GI_0025187	2.69643e-06	4.34133e-08	0.029401
H1cecum_GI_0025188	2.5816e-06	2.0927e-08	0.0265187
H1cecum_GI_0025260	4.76805e-06	1.25121e-06	0.0285714
H1cecum_GI_0025309	2.09856e-06	3.76627e-08	0.0265187
H1cecum_GI_0025311	1.44885e-06	3.69695e-08	0.0265187
H1cecum_GI_0025331	1.43843e-05	3.17689e-06	0.0285714
H1cecum_GI_0025378	1.24367e-05	6.61623e-06	0.0285714
H1cecum_GI_0025379	1.41704e-05	7.70865e-06	0.0285714
H1cecum_GI_0025572	1.04789e-06	0	0.0210706
H1cecum_GI_0025573	1.63799e-06	2.58695e-08	0.0265187
H1cecum_GI_0025574	9.59238e-07	0	0.0210706
H1cecum_GI_0025607	2.85361e-06	9.0427e-08	0.0285714
H1cecum_GI_0025610	1.57787e-06	3.80191e-08	0.0265187
H1cecum_GI_0025613	2.4565e-06	1.43001e-08	0.0265187
H1cecum_GI_0025615	1.36819e-06	0	0.0210706
H1cecum_GI_0025693	2.25593e-06	1.2028e-08	0.0265187
H1cecum_GI_0025706	1.2336e-06	0	0.0210706
H1cecum_GI_0025707	1.55087e-06	1.36028e-08	0.0265187
H1cecum_GI_0025764	2.11088e-05	5.2638e-06	0.0285714
H1cecum_GI_0025869	2.22e-06	2.76974e-08	0.029401
H1cecum_GI_0025870	1.18014e-06	0	0.0210706
H1cecum_GI_0025874	9.2193e-07	1.01333e-05	0.0285714
H1cecum_GI_0025941	1.96741e-06	3.38687e-08	0.0265187
H1cecum_GI_0025942	1.99505e-06	1.96929e-08	0.0265187
H1cecum_GI_0025968	1.21014e-06	2.83363e-08	0.029401
H1cecum_GI_0025990	3.00326e-06	1.18501e-07	0.029401
H1cecum_GI_0026060	5.05577e-06	2.74252e-06	0.0285714
H1cecum_GI_0026136	1.24999e-06	6.65123e-08	0.029401
H1cecum_GI_0026137	1.71535e-06	3.07451e-08	0.0265187
H1cecum_GI_0026138	2.05804e-06	0	0.0210706
H1cecum_GI_0026217	1.00951e-06	0	0.0210706
H1cecum_GI_0026303	2.10195e-06	4.89922e-08	0.0265187
H1cecum_GI_0026305	9.83982e-07	7.11724e-08	0.029401
H1cecum_GI_0026308	1.69112e-06	2.45437e-08	0.0265187
H1cecum_GI_0026311	1.23511e-06	2.33347e-08	0.0265187
H1cecum_GI_0026313	2.59048e-06	5.03337e-08	0.029401
H1cecum_GI_0026343	2.48768e-06	9.71252e-08	0.029401
H1cecum_GI_0026375	3.43127e-06	1.88466e-07	0.029401
H1cecum_GI_0026378	1.87155e-06	1.40273e-08	0.0265187
H1cecum_GI_0026438	3.32755e-06	6.27589e-06	0.0285714
H1cecum_GI_0026511	1.15488e-06	1.93563e-07	0.029401
H1cecum_GI_0026517	2.6339e-06	3.17496e-07	0.0285714
H1cecum_GI_0026618	1.57769e-05	4.10032e-06	0.0285714
H1cecum_GI_0026619	9.96384e-06	2.66964e-06	0.0285714
H1cecum_GI_0026620	9.15708e-06	1.80354e-06	0.0285714
H1cecum_GI_0026621	1.86614e-05	5.17246e-06	0.0285714
H1cecum_GI_0026627	1.46811e-06	7.40604e-08	0.029401
H1cecum_GI_0026632	2.06352e-06	4.36274e-08	0.0265187
H1cecum_GI_0026633	1.86253e-06	2.20734e-08	0.0265187
H1cecum_GI_0026634	1.61168e-06	3.54473e-08	0.0265187
H1cecum_GI_0026697	1.61108e-05	4.15028e-06	0.0285714
H1cecum_GI_0026723	4.06929e-06	5.51492e-07	0.0285714
H1cecum_GI_0026814	2.38479e-05	6.79817e-06	0.0285714
H1cecum_GI_0026904	1.37953e-06	1.17472e-05	0.0285714
H1cecum_GI_0026995	1.88042e-05	4.86749e-06	0.0285714
H1cecum_GI_0027024	4.39309e-06	2.13976e-06	0.0285714
H1cecum_GI_0027068	1.43906e-05	7.08749e-06	0.0285714
H1cecum_GI_0027085	3.94146e-06	2.91555e-07	0.0285714
H1cecum_GI_0027093	2.39912e-06	8.36988e-08	0.029401
H1cecum_GI_0027110	2.30178e-05	6.04784e-06	0.0285714
H1cecum_GI_0027111	2.29577e-05	6.41084e-06	0.0285714
H1cecum_GI_0027112	7.5141e-07	0	0.0210706
H1cecum_GI_0027114	1.97327e-06	0	0.0210706
H1cecum_GI_0027156	1.66716e-06	6.22619e-08	0.029401
H1cecum_GI_0027157	1.77374e-06	8.42043e-08	0.0285714
H1cecum_GI_0027206	2.18581e-06	5.91515e-08	0.029401
H1cecum_GI_0027230	2.23938e-06	6.46302e-08	0.029401
H1cecum_GI_0027233	2.19478e-06	4.52906e-08	0.0265187
H1cecum_GI_0027287	1.33536e-06	2.58659e-08	0.029401
H1cecum_GI_0027306	1.69642e-06	6.45613e-08	0.0285714
H1cecum_GI_0027333	1.11722e-06	2.64681e-08	0.0265187
H1cecum_GI_0027355	1.32967e-06	0	0.0210706
H1cecum_GI_0027356	9.07119e-07	0	0.0210706
H1cecum_GI_0027368	1.57723e-06	3.8007e-08	0.029401
H1cecum_GI_0027415	1.12506e-06	1.57492e-08	0.0265187
H1cecum_GI_0027453	2.51039e-06	8.09273e-08	0.029401
H1cecum_GI_0027458	1.72709e-06	2.25694e-08	0.0265187
H1cecum_GI_0027479	1.48601e-06	2.49639e-08	0.029401
H1cecum_GI_0027511	1.49552e-06	0	0.0210706
H1cecum_GI_0027512	1.35012e-06	4.58486e-08	0.029401
H1cecum_GI_0027545	1.62155e-06	0	0.0210706
H1cecum_GI_0027555	2.76218e-06	7.63167e-08	0.0285714
H1cecum_GI_0027584	1.42072e-06	7.44655e-06	0.0285714
H1cecum_GI_0027585	1.48315e-06	1.36661e-05	0.0285714
H1cecum_GI_0027641	1.76368e-05	4.34841e-06	0.0285714
H1cecum_GI_0027693	1.32331e-06	4.07165e-08	0.0265187
H1cecum_GI_0027694	1.45036e-06	0	0.0210706
H1cecum_GI_0027707	1.68489e-06	5.29791e-08	0.029401
H1cecum_GI_0027731	1.44432e-06	1.77518e-08	0.0265187
H1cecum_GI_0027789	1.94581e-06	0	0.0210706
H1cecum_GI_0027791	1.3379e-06	8.43142e-08	0.029401
H1cecum_GI_0027823	1.4616e-06	8.69601e-09	0.0265187
H1cecum_GI_0027858	1.54092e-06	0	0.0210706
H1cecum_GI_0027859	1.93526e-06	4.85971e-08	0.0265187
H1cecum_GI_0027867	1.42364e-06	4.58764e-08	0.029401
H1cecum_GI_0027893	1.97338e-06	2.29447e-08	0.029401
H1cecum_GI_0027927	1.25149e-06	0	0.0210706
H1cecum_GI_0027928	6.56788e-07	0	0.0210706
H1cecum_GI_0027937	1.61105e-06	4.72386e-08	0.029401
H1cecum_GI_0028055	1.4874e-06	4.33252e-08	0.029401
H1cecum_GI_0028071	1.80583e-06	0	0.0210706
H1cecum_GI_0028163	3.26286e-06	1.13626e-07	0.0285714
H1cecum_GI_0028173	4.41459e-06	5.02112e-07	0.0285714
H1cecum_GI_0028174	2.84916e-06	2.84656e-07	0.0285714
H1cecum_GI_0028196	2.49424e-06	1.77759e-08	0.0265187
H1cecum_GI_0028197	1.91195e-06	2.73832e-08	0.0265187
H1cecum_GI_0028199	2.37121e-06	3.99788e-08	0.029401
H1cecum_GI_0028300	1.4016e-05	6.26019e-06	0.0285714
H1cecum_GI_0028301	3.05752e-05	1.56732e-05	0.0285714
H1cecum_GI_0028304	2.00363e-06	6.98379e-08	0.029401
H1cecum_GI_0028306	2.67816e-06	1.7383e-07	0.029401
H1cecum_GI_0028334	1.58786e-06	1.78073e-07	0.029401
H1cecum_GI_0028335	1.77562e-06	0	0.0210706
H1cecum_GI_0028344	1.40989e-06	2.70606e-08	0.029401
H1cecum_GI_0028349	1.79223e-05	4.13156e-06	0.0285714
H1cecum_GI_0028350	1.90596e-05	5.18359e-06	0.0285714
H1cecum_GI_0028402	1.64944e-05	2.8325e-06	0.0285714
H1cecum_GI_0028436	1.09756e-06	2.35528e-08	0.029401
H1cecum_GI_0028447	1.39638e-06	1.88573e-08	0.0265187
H1cecum_GI_0028448	1.63336e-06	3.75844e-08	0.0265187
H1cecum_GI_0028531	3.33165e-06	1.30183e-07	0.029401
H1cecum_GI_0028536	2.08154e-06	5.4694e-07	0.0285714
H1cecum_GI_0028580	4.69224e-06	3.53466e-07	0.0285714
H1cecum_GI_0028581	3.10377e-06	1.59402e-07	0.0285714
H1cecum_GI_0028598	1.84595e-06	2.24805e-08	0.0265187
H1cecum_GI_0028760	4.17886e-06	1.59151e-07	0.0285714
H1cecum_GI_0028770	2.56075e-06	2.07955e-07	0.029401
H1cecum_GI_0028771	2.63502e-06	1.49014e-07	0.029401
H1cecum_GI_0028773	2.87464e-06	1.12689e-07	0.029401
H1cecum_GI_0028819	1.70545e-06	0	0.0210706
H1cecum_GI_0028837	1.60864e-06	7.49502e-08	0.0285714
H1cecum_GI_0028856	2.60068e-06	8.21623e-08	0.029401
H1cecum_GI_0028873	1.76446e-06	1.11309e-07	0.0265187
H1cecum_GI_0028900	1.69505e-06	4.44808e-07	0.0285714
H1cecum_GI_0028908	1.36172e-06	2.17217e-08	0.0265187
H1cecum_GI_0028909	2.09459e-06	8.3489e-08	0.029401
H1cecum_GI_0028914	1.77538e-06	1.70709e-08	0.0265187
H1cecum_GI_0028916	1.10055e-06	3.73046e-08	0.0265187
H1cecum_GI_0028972	1.22226e-06	2.22363e-08	0.0265187
H1cecum_GI_0029005	1.39328e-06	4.97536e-08	0.029401
H1cecum_GI_0029098	9.96061e-07	6.12977e-08	0.029401
H1cecum_GI_0029108	1.5428e-06	7.69609e-08	0.0285714
H1cecum_GI_0029109	1.09979e-06	2.58628e-08	0.0265187
H1cecum_GI_0029123	1.58591e-06	2.36617e-08	0.029401
H1cecum_GI_0029195	2.98874e-06	6.92304e-07	0.0285714
H1cecum_GI_0029257	2.30582e-06	3.23647e-07	0.0285714
H1cecum_GI_0029348	1.83436e-06	9.15837e-08	0.029401
H1cecum_GI_0029470	1.06868e-06	0	0.0210706
H1cecum_GI_0029544	1.92407e-05	4.70167e-06	0.0285714
H1cecum_GI_0029578	8.69633e-06	2.14761e-06	0.0285714
H1cecum_GI_0029590	1.97488e-06	5.52432e-08	0.029401
H1cecum_GI_0029608	8.59745e-07	2.4573e-08	0.0265187
H1cecum_GI_0029765	3.37212e-06	1.4288e-07	0.029401
H1cecum_GI_0029766	2.13188e-06	1.97575e-08	0.0265187
H1cecum_GI_0029808	1.74619e-05	4.64992e-06	0.0285714
H1cecum_GI_0029818	1.64381e-06	1.28318e-05	0.0285714
H1cecum_GI_0029849	1.20432e-06	2.58074e-08	0.0265187
H1cecum_GI_0029851	9.53206e-07	3.13878e-08	0.029401
H1cecum_GI_0029911	2.05519e-05	4.98998e-06	0.0285714
H1cecum_GI_0029974	3.65128e-06	5.73908e-08	0.0265187
H1cecum_GI_0029976	3.24168e-06	3.00766e-07	0.0285714
H1cecum_GI_0030010	1.52334e-06	4.37252e-08	0.029401
H1cecum_GI_0030163	1.68141e-05	4.87322e-06	0.0285714
H1cecum_GI_0030179	1.92525e-05	4.04934e-06	0.0285714
H1cecum_GI_0030264	1.8702e-06	2.48916e-08	0.029401
H1cecum_GI_0030396	1.16968e-06	3.16639e-06	0.0285714
H1cecum_GI_0030403	1.10586e-05	3.62268e-06	0.0285714
H1cecum_GI_0030433	1.34986e-06	1.51789e-08	0.0265187
H1cecum_GI_0030471	1.87415e-06	3.07451e-08	0.0265187
H1cecum_GI_0030500	1.1354e-06	3.07451e-08	0.0265187
H1cecum_GI_0030501	1.24026e-06	6.69559e-08	0.0265187
H1cecum_GI_0030555	8.58678e-06	1.82805e-06	0.0285714
H1cecum_GI_0030564	2.03383e-05	5.54208e-06	0.0285714
H1cecum_GI_0030575	1.61142e-05	1.06233e-05	0.0285714
H1cecum_GI_0030589	2.15546e-05	5.19418e-06	0.0285714
H1cecum_GI_0030648	1.15113e-06	4.07165e-08	0.0265187
H1cecum_GI_0030721	1.6938e-06	0	0.0210706
H1cecum_GI_0030722	2.08527e-06	1.44089e-07	0.0285714
H1cecum_GI_0030723	1.73042e-06	3.65109e-08	0.0265187
H1cecum_GI_0030768	1.41438e-05	3.54631e-06	0.0285714
H1cecum_GI_0030778	1.46438e-06	0	0.0210706
H1cecum_GI_0030801	2.13368e-06	3.54293e-08	0.029401
H1cecum_GI_0030821	1.93733e-06	6.91587e-08	0.029401
H1cecum_GI_0030822	2.37878e-06	6.66208e-08	0.029401
H1cecum_GI_0030925	1.95058e-05	5.60066e-06	0.0285714
H1cecum_GI_0030930	1.02981e-05	2.30826e-06	0.0285714
H1cecum_GI_0030931	1.43299e-05	3.39363e-06	0.0285714
H1cecum_GI_0030932	1.13725e-05	3.04807e-06	0.0285714
H1cecum_GI_0030946	1.36597e-06	0	0.0210706
H1cecum_GI_0030959	1.35798e-06	3.37259e-08	0.029401
H1cecum_GI_0030988	1.33519e-06	4.13464e-08	0.029401
H1cecum_GI_0031173	1.72982e-06	0	0.0210706
H1cecum_GI_0031238	1.06473e-06	0	0.0210706
H1cecum_GI_0031239	1.80249e-06	4.67135e-08	0.0265187
H1cecum_GI_0031299	2.44291e-06	1.07501e-07	0.029401
H1cecum_GI_0031332	9.45875e-07	0	0.0210706
H1cecum_GI_0031350	1.08494e-06	0	0.0210706
H1cecum_GI_0031354	1.25146e-06	3.31604e-08	0.0285714
H1cecum_GI_0031415	5.95253e-07	0	0.0210706
H1cecum_GI_0031417	1.43372e-06	0	0.0210706
H1cecum_GI_0031418	1.33602e-06	0	0.0210706
H1cecum_GI_0031456	2.25303e-06	2.89534e-08	0.029401
H1cecum_GI_0031462	3.24374e-06	6.5862e-07	0.0285714
H1cecum_GI_0031478	1.7457e-06	2.80281e-08	0.0265187
H1cecum_GI_0031479	1.33926e-06	4.72297e-08	0.0265187
H1cecum_GI_0031500	1.44682e-06	1.44203e-08	0.0265187
H1cecum_GI_0031501	2.14336e-06	0	0.0210706
H1cecum_GI_0031608	3.07243e-06	7.33453e-07	0.0285714
H1cecum_GI_0031615	1.49795e-06	1.32359e-05	0.0285714
H1cecum_GI_0031664	1.70113e-06	1.59382e-08	0.0265187
H1cecum_GI_0031682	1.59009e-05	4.208e-06	0.0285714
H1cecum_GI_0031725	9.79828e-07	0	0.0210706
H1cecum_GI_0031731	1.57575e-06	5.50936e-08	0.0285714
H1cecum_GI_0031818	1.92317e-05	5.29606e-06	0.0285714
H1cecum_GI_0031822	1.60406e-06	7.11288e-08	0.0285714
H1cecum_GI_0031877	1.37996e-06	0	0.0210706
H1cecum_GI_0031973	2.32701e-06	7.30429e-08	0.0265187
H1cecum_GI_0031974	2.56309e-06	2.49525e-08	0.0265187
H1cecum_GI_0031980	1.69581e-06	5.30814e-08	0.029401
H1cecum_GI_0032021	2.28647e-06	4.88118e-07	0.0285714
H1cecum_GI_0032050	1.72629e-05	4.72923e-06	0.0285714
H1cecum_GI_0032128	2.10829e-06	3.84182e-08	0.0265187
H1cecum_GI_0032134	2.14635e-05	4.56728e-06	0.0285714
H1cecum_GI_0032174	9.87759e-07	0	0.0210706
H1cecum_GI_0032175	1.31291e-06	0	0.0210706
H1cecum_GI_0032176	1.09615e-06	3.9298e-08	0.0265187
H1cecum_GI_0032204	1.46357e-06	2.93036e-08	0.029401
H1cecum_GI_0032208	1.41019e-06	9.60578e-08	0.0285714
H1cecum_GI_0032216	1.63589e-06	6.13194e-08	0.029401
H1cecum_GI_0032247	1.89828e-06	3.81377e-08	0.029401
H1cecum_GI_0032256	1.15658e-06	5.78431e-08	0.0265187
H1cecum_GI_0032257	6.59685e-07	0	0.0210706
H1cecum_GI_0032343	1.78863e-05	4.52797e-06	0.0285714
H1cecum_GI_0032489	1.64033e-06	2.61322e-08	0.0265187
H1cecum_GI_0032505	1.69045e-06	4.27797e-07	0.0285714
H1cecum_GI_0032522	9.9318e-07	0	0.0210706
H1cecum_GI_0032619	1.59256e-06	3.36473e-08	0.0265187
H1cecum_GI_0032621	1.82e-06	2.02679e-08	0.0265187
H1cecum_GI_0032689	1.49399e-06	0	0.0210706
H1cecum_GI_0032705	2.10203e-05	4.46499e-06	0.0285714
H1cecum_GI_0032709	1.70462e-06	4.75141e-08	0.029401
H1cecum_GI_0032710	1.84715e-06	2.53598e-08	0.0265187
H1cecum_GI_0032747	2.03839e-06	5.49283e-08	0.0285714
H1cecum_GI_0032790	1.26134e-06	1.10932e-05	0.0285714
H1cecum_GI_0032791	1.52326e-06	1.22781e-05	0.0285714
H1cecum_GI_0032810	1.54877e-06	1.57498e-05	0.0285714
H1cecum_GI_0032813	2.36244e-06	6.29357e-08	0.029401
H1cecum_GI_0032814	1.98161e-06	2.10124e-08	0.0265187
H1cecum_GI_0032851	1.37598e-06	1.16477e-07	0.029401
H1cecum_GI_0032862	3.84908e-06	1.23833e-06	0.0285714
H1cecum_GI_0032892	1.13528e-06	3.10123e-08	0.0265187
H1cecum_GI_0033054	1.92949e-05	5.38568e-06	0.0285714
H1cecum_GI_0033071	2.08717e-05	5.90634e-06	0.0285714
H1cecum_GI_0033081	3.50503e-06	1.97237e-07	0.0285714
H1cecum_GI_0033129	2.57657e-06	3.25732e-08	0.0265187
H1cecum_GI_0033133	1.75458e-06	4.30564e-08	0.029401
H1cecum_GI_0033150	1.91826e-06	1.39874e-05	0.0285714
H1cecum_GI_0033157	1.16256e-06	8.82677e-06	0.0285714
H1cecum_GI_0033160	1.10898e-06	2.22859e-08	0.0265187
H1cecum_GI_0033216	2.97075e-06	1.07912e-06	0.0285714
H1cecum_GI_0033276	1.86789e-05	4.83906e-06	0.0285714
H1cecum_GI_0033307	1.27876e-06	3.61266e-08	0.0265187
H1cecum_GI_0033330	5.48727e-06	1.80418e-06	0.0285714
H1cecum_GI_0033332	4.46009e-06	1.39715e-06	0.0285714
H1cecum_GI_0033467	1.65595e-06	3.84539e-08	0.029401
H1cecum_GI_0033507	1.81545e-05	5.23965e-06	0.0285714
H1cecum_GI_0033533	1.53291e-06	0	0.0210706
H1cecum_GI_0033544	1.97841e-05	5.05923e-06	0.0285714
H1cecum_GI_0033554	2.40299e-06	9.08461e-08	0.029401
H1cecum_GI_0033555	1.24739e-06	6.18287e-08	0.0285714
H1cecum_GI_0033630	1.90344e-06	6.43217e-07	0.0285714
H1cecum_GI_0033644	1.79771e-06	0	0.0210706
H1cecum_GI_0033719	2.41509e-06	5.46741e-08	0.029401
H1cecum_GI_0033784	1.83954e-06	6.37982e-08	0.0285714
H1cecum_GI_0033836	1.99351e-05	4.92974e-06	0.0285714
H1cecum_GI_0033882	1.56795e-06	1.33749e-07	0.0265187
H1cecum_GI_0033955	1.62041e-05	5.20645e-06	0.0285714
H1cecum_GI_0033982	3.13153e-06	2.23873e-06	0.0285714
H1cecum_GI_0034018	3.29858e-06	5.89133e-07	0.0285714
H1cecum_GI_0034073	1.65225e-06	7.46092e-08	0.0265187
H1cecum_GI_0034166	1.56301e-06	1.08713e-07	0.029401
H1cecum_GI_0034167	1.50966e-06	6.71692e-08	0.029401
H1cecum_GI_0034219	1.80639e-05	4.46397e-06	0.0285714
H1cecum_GI_0034225	1.69118e-06	5.6766e-08	0.029401
H1cecum_GI_0034232	1.58123e-05	3.79563e-06	0.0285714
H1cecum_GI_0034327	2.73059e-06	5.86712e-07	0.0285714
H1cecum_GI_0034352	1.51029e-06	2.21708e-08	0.029401
H1cecum_GI_0034357	2.43584e-06	1.80718e-07	0.0285714
H1cecum_GI_0034364	3.72423e-06	4.47207e-07	0.0285714
H1cecum_GI_0034367	2.03038e-06	6.1922e-07	0.0285714
H1cecum_GI_0034402	2.78497e-06	2.20734e-08	0.0265187
H1cecum_GI_0034434	1.91257e-06	4.23087e-06	0.0285714
H1cecum_GI_0034447	2.35268e-06	0	0.0210706
H1cecum_GI_0034541	7.75041e-06	4.30458e-06	0.0285714
H1cecum_GI_0034550	1.02111e-06	0	0.0210706
H1cecum_GI_0034554	0	1.24827e-06	0.0210706
H1cecum_GI_0034579	8.43776e-07	0	0.0210706
H1cecum_GI_0034652	4.64186e-06	3.39314e-06	0.0285714
H1cecum_GI_0034797	9.96331e-07	0	0.0210706
H1cecum_GI_0034803	1.10383e-06	2.16159e-08	0.0265187
H1cecum_GI_0034806	2.0005e-05	4.98855e-06	0.0285714
H1cecum_GI_0034838	1.92882e-05	5.03617e-06	0.0285714
H1cecum_GI_0034859	1.17223e-06	3.77069e-07	0.0285714
H1cecum_GI_0034952	1.5846e-05	3.8801e-06	0.0285714
H1cecum_GI_0035055	1.82293e-05	4.58013e-06	0.0285714
H1cecum_GI_0035056	2.07542e-05	4.90363e-06	0.0285714
H1cecum_GI_0035134	2.29088e-05	6.29834e-06	0.0285714
H1cecum_GI_0035172	2.76096e-06	1.10434e-05	0.0285714
H1cecum_GI_0035247	2.43954e-06	4.97625e-08	0.029401
H1cecum_GI_0035254	2.09449e-06	5.27291e-06	0.0285714
H1cecum_GI_0035321	1.29993e-06	5.21967e-08	0.029401
H1cecum_GI_0035323	2.07063e-06	1.45652e-05	0.0285714
H1cecum_GI_0035324	1.6469e-06	3.90035e-08	0.0265187
H1cecum_GI_0035329	2.50451e-06	0	0.0210706
H1cecum_GI_0035343	2.0473e-05	4.69112e-06	0.0285714
H1cecum_GI_0035419	7.21338e-06	9.91097e-06	0.0285714
H1cecum_GI_0035428	1.3486e-06	1.91665e-08	0.029401
H1cecum_GI_0035455	1.64331e-06	5.68494e-08	0.0265187
H1cecum_GI_0035481	1.8742e-05	4.41638e-06	0.0285714
H1cecum_GI_0035526	1.33855e-05	4.37828e-06	0.0285714
H1cecum_GI_0035599	2.01329e-05	4.95789e-06	0.0285714
H1cecum_GI_0035600	7.13864e-06	2.70209e-06	0.0285714
H1cecum_GI_0035627	3.68643e-06	8.52401e-06	0.0285714
H1cecum_GI_0035695	1.25535e-06	1.02517e-07	0.029401
H1cecum_GI_0035739	6.05852e-06	2.15882e-06	0.0285714
H1cecum_GI_0035858	1.32365e-06	0	0.0210706
H1cecum_GI_0035882	1.05225e-06	1.80001e-08	0.0265187
H1cecum_GI_0035902	1.63859e-06	8.7686e-08	0.0285714
H1cecum_GI_0035994	1.01336e-06	0	0.0210706
H1cecum_GI_0036048	2.55416e-06	2.23828e-08	0.0265187
H1cecum_GI_0036203	1.61088e-06	0	0.0210706
H1cecum_GI_0036204	1.01759e-06	0	0.0210706
H1cecum_GI_0036216	1.86115e-06	1.20566e-07	0.0285714
H1cecum_GI_0036389	1.70832e-06	3.51031e-08	0.0265187
H1cecum_GI_0036397	1.70201e-06	5.51806e-08	0.029401
H1cecum_GI_0036444	1.40664e-06	5.70736e-08	0.0265187
H1cecum_GI_0036483	2.33509e-06	1.03329e-07	0.029401
H1cecum_GI_0036672	4.09156e-06	1.69479e-05	0.0285714
H1cecum_GI_0036697	1.88874e-05	5.14162e-06	0.0285714
H1cecum_GI_0036846	2.12651e-05	4.99753e-06	0.0285714
H1cecum_GI_0036884	1.75891e-06	3.97654e-08	0.029401
H1cecum_GI_0037011	2.03398e-05	5.09867e-06	0.0285714
H1cecum_GI_0037020	3.05059e-06	7.4956e-06	0.0285714
H1cecum_GI_0037039	1.19119e-06	2.38978e-08	0.0265187
H1cecum_GI_0037042	1.76611e-06	1.53725e-08	0.0265187
H1cecum_GI_0037211	1.4886e-06	1.3421e-08	0.0265187
H1cecum_GI_0037226	2.58931e-06	6.93553e-08	0.029401
H1cecum_GI_0037235	1.83682e-05	4.36706e-06	0.0285714
H1cecum_GI_0037328	2.26799e-06	3.08266e-08	0.0265187
H1cecum_GI_0037439	1.78505e-06	1.57012e-08	0.0265187
H1cecum_GI_0037444	2.6642e-06	2.94836e-07	0.0285714
H1cecum_GI_0037502	1.04976e-06	2.86353e-08	0.029401
H1cecum_GI_0037526	5.23964e-06	1.84366e-05	0.0285714
H1cecum_GI_0037527	7.65943e-06	1.97612e-05	0.0285714
H1cecum_GI_0037600	1.94117e-05	4.76173e-06	0.0285714
H1cecum_GI_0037683	1.78048e-06	5.80251e-07	0.0285714
H1cecum_GI_0037755	1.57523e-06	5.95159e-08	0.029401
H1cecum_GI_0037773	1.22695e-06	3.66324e-08	0.0265187
H1cecum_GI_0037774	2.34952e-06	6.3489e-08	0.029401
H1cecum_GI_0037781	2.73649e-06	6.95487e-06	0.0285714
H1cecum_GI_0037788	1.83004e-06	3.01938e-08	0.0265187
H1cecum_GI_0037789	9.53051e-07	0	0.0210706
H1cecum_GI_0037803	2.65309e-06	3.96409e-07	0.0285714
H1cecum_GI_0037839	1.16217e-06	1.08333e-05	0.0285714
H1cecum_GI_0038002	3.19068e-06	0	0.0210706
H1cecum_GI_0038105	2.22377e-06	4.58407e-06	0.0285714
H1cecum_GI_0038132	6.07328e-07	0	0.0210706
H1cecum_GI_0038133	8.20286e-07	0	0.0210706
H1cecum_GI_0038164	1.87255e-06	2.89032e-07	0.029401
H1cecum_GI_0038170	2.15862e-06	3.74053e-07	0.0285714
H1cecum_GI_0038202	9.42664e-06	1.80467e-06	0.0285714
H1cecum_GI_0038361	2.05109e-06	7.57714e-08	0.029401
H1cecum_GI_0038411	1.25656e-06	5.14971e-08	0.029401
H1cecum_GI_0038450	1.5844e-06	0	0.0210706
H1cecum_GI_0038456	3.87267e-06	1.33828e-06	0.0285714
H1cecum_GI_0038466	1.40131e-06	6.73187e-08	0.029401
H1cecum_GI_0038528	1.7673e-06	1.54195e-05	0.0285714
H1cecum_GI_0038556	1.82655e-06	6.59915e-08	0.029401
H1cecum_GI_0038560	1.19369e-06	5.65793e-08	0.029401
H1cecum_GI_0038576	8.26697e-07	0	0.0210706
H1cecum_GI_0038577	1.00732e-06	2.48697e-08	0.0265187
H1cecum_GI_0038603	1.05449e-06	2.754e-08	0.0265187
H1cecum_GI_0038618	1.10771e-06	1.73661e-08	0.0265187
H1cecum_GI_0038652	6.78496e-06	1.41733e-07	0.029401
H1cecum_GI_0038673	1.05154e-06	4.90507e-08	0.0285714
H1cecum_GI_0038763	1.83363e-06	1.22233e-05	0.0285714
H1cecum_GI_0038779	4.506e-06	6.65859e-06	0.0285714
H1cecum_GI_0038788	2.21572e-05	4.32048e-06	0.0285714
H1cecum_GI_0038789	2.11421e-05	5.98768e-06	0.0285714
H1cecum_GI_0038839	2.52619e-06	4.63763e-08	0.029401
H1cecum_GI_0038925	2.44233e-06	7.1967e-08	0.029401
H1cecum_GI_0038931	1.38035e-05	4.15732e-06	0.0285714
H1cecum_GI_0038936	1.34272e-06	2.80934e-08	0.0265187
H1cecum_GI_0038963	1.48165e-06	2.55063e-07	0.0285714
H1cecum_GI_0039020	1.59526e-06	4.45959e-08	0.029401
H1cecum_GI_0039054	1.66158e-06	2.21973e-07	0.029401
H1cecum_GI_0039089	1.57061e-05	4.68102e-06	0.0285714
H1cecum_GI_0039151	1.91387e-05	4.52719e-06	0.0285714
H1cecum_GI_0039179	1.89645e-06	0	0.0210706
H1cecum_GI_0039203	3.84267e-06	3.05873e-05	0.0285714
H1cecum_GI_0039222	1.53969e-05	4.04607e-06	0.0285714
H1cecum_GI_0039259	1.49164e-06	4.51053e-08	0.029401
H1cecum_GI_0039296	2.26688e-06	5.30928e-08	0.0265187
H1cecum_GI_0039346	1.44913e-06	1.90604e-08	0.0265187
H1cecum_GI_0039358	2.19441e-06	5.21075e-08	0.029401
H1cecum_GI_0039410	1.11363e-06	5.82034e-08	0.0285714
H1cecum_GI_0039461	1.13718e-06	0	0.0210706
H1cecum_GI_0039580	1.96096e-06	3.82605e-08	0.0265187
H1cecum_GI_0039598	1.87629e-05	4.73179e-06	0.0285714
H1cecum_GI_0039628	1.65282e-06	1.16686e-07	0.029401
H1cecum_GI_0039706	1.32767e-06	2.49905e-08	0.0265187
H1cecum_GI_0039747	1.93504e-05	5.39925e-06	0.0285714
H1cecum_GI_0039804	1.73468e-06	1.87727e-08	0.0265187
H1cecum_GI_0039874	1.72045e-06	7.04894e-08	0.029401
H1cecum_GI_0039876	1.86477e-06	4.94428e-08	0.029401
H1cecum_GI_0039938	1.1549e-06	3.50225e-08	0.029401
H1cecum_GI_0039941	1.80487e-06	3.72469e-08	0.029401
H1cecum_GI_0039990	1.37391e-06	0	0.0210706
H1cecum_GI_0040022	2.82699e-06	1.02385e-06	0.0285714
H1cecum_GI_0040036	1.67525e-06	1.12735e-07	0.029401
H1cecum_GI_0040038	2.90374e-06	4.15068e-07	0.0285714
H1cecum_GI_0040101	2.34064e-06	7.68864e-07	0.0285714
H1cecum_GI_0040110	2.16136e-06	9.53093e-08	0.0285714
H1cecum_GI_0040117	2.06888e-06	3.32289e-07	0.0285714
H1cecum_GI_0040135	2.10048e-06	5.72995e-07	0.0285714
H1cecum_GI_0040224	1.69028e-06	9.63536e-06	0.0285714
H1cecum_GI_0040292	1.6833e-06	0	0.0210706
H1cecum_GI_0040303	7.74028e-06	1.05675e-05	0.0285714
H1cecum_GI_0040333	1.92083e-06	1.05487e-07	0.0285714
H1cecum_GI_0040356	1.35086e-06	0	0.0210706
H1cecum_GI_0040360	1.48217e-06	3.94843e-08	0.029401
H1cecum_GI_0040366	1.69821e-06	2.20002e-08	0.0265187
H1cecum_GI_0040470	1.85912e-05	4.92974e-06	0.0285714
H1cecum_GI_0040476	3.02622e-06	1.20555e-06	0.0285714
H1cecum_GI_0040489	1.18477e-06	1.26864e-08	0.0265187
H1cecum_GI_0040505	1.36115e-06	7.52171e-08	0.029401
H1cecum_GI_0040609	1.65216e-06	1.46109e-05	0.0285714
H1cecum_GI_0040614	1.42951e-06	5.08318e-08	0.029401
H1cecum_GI_0040641	3.763e-06	7.8874e-06	0.0285714
H1cecum_GI_0040671	1.21389e-06	9.6225e-09	0.0265187
H1cecum_GI_0040676	1.78042e-06	6.5228e-08	0.029401
H1cecum_GI_0040696	2.2854e-06	7.71722e-07	0.0285714
H1cecum_GI_0040729	9.44334e-07	5.09771e-08	0.029401
H1cecum_GI_0040788	1.51367e-06	7.74815e-06	0.0285714
H1cecum_GI_0040847	1.96922e-06	1.05313e-07	0.0285714
H1cecum_GI_0040909	3.1048e-06	8.75218e-07	0.0285714
H1cecum_GI_0040946	1.01228e-06	1.24403e-07	0.029401
H1cecum_GI_0040969	1.92422e-06	0	0.0210706
H1cecum_GI_0040988	4.27318e-06	1.63817e-05	0.0285714
H1cecum_GI_0041113	2.93862e-06	4.27084e-07	0.0285714
H1cecum_GI_0041136	9.06645e-07	0	0.0210706
H1cecum_GI_0041184	3.61853e-06	1.46091e-06	0.0285714
H1cecum_GI_0041204	1.16111e-06	5.88982e-08	0.029401
H1cecum_GI_0041310	1.20684e-06	0	0.0210706
H1cecum_GI_0041314	2.13623e-06	2.10648e-07	0.029401
H1cecum_GI_0041315	3.73234e-06	6.75079e-07	0.0285714
H1cecum_GI_0041433	1.91908e-06	4.01707e-07	0.0285714
H1cecum_GI_0041648	1.28143e-05	3.40539e-06	0.0285714
H1cecum_GI_0041654	1.97104e-06	5.286e-08	0.0265187
H1cecum_GI_0041709	1.44919e-06	0	0.0210706
H1cecum_GI_0041710	1.14352e-06	0	0.0210706
H1cecum_GI_0041745	1.31688e-06	0	0.0210706
H1cecum_GI_0041757	1.83815e-06	2.17217e-08	0.0265187
H1cecum_GI_0041817	1.34161e-06	3.24854e-08	0.0265187
H1cecum_GI_0041863	1.2736e-06	1.18353e-05	0.0285714
H1cecum_GI_0041872	1.54576e-06	0	0.0210706
H1cecum_GI_0041948	1.94174e-05	4.46279e-06	0.0285714
H1cecum_GI_0041999	2.38169e-05	6.02589e-06	0.0285714
H1cecum_GI_0042004	2.42784e-06	4.11843e-08	0.0265187
H1cecum_GI_0042005	2.4106e-06	0	0.0210706
H1cecum_GI_0042007	1.73869e-06	3.01055e-08	0.0265187
H1cecum_GI_0042029	2.29405e-05	5.10734e-06	0.0285714
H1cecum_GI_0042082	1.74641e-06	8.0323e-07	0.0285714
H1cecum_GI_0042087	2.66839e-06	1.01476e-07	0.0285714
H1cecum_GI_0042110	7.16502e-07	0	0.0210706
H1cecum_GI_0042120	1.65799e-06	2.48496e-08	0.0265187
H1cecum_GI_0042130	1.28339e-06	3.98044e-08	0.0265187
H1cecum_GI_0042133	2.4879e-06	3.26898e-07	0.0285714
H1cecum_GI_0042175	1.42035e-06	0	0.0210706
H1cecum_GI_0042176	9.51741e-07	3.90003e-08	0.0265187
H1cecum_GI_0042251	2.10131e-06	5.42124e-07	0.029401
H1cecum_GI_0042315	1.32875e-06	1.11011e-05	0.0285714
H1cecum_GI_0042446	1.7291e-06	0	0.0210706
H1cecum_GI_0042476	1.48706e-06	0	0.0210706
H1cecum_GI_0042534	2.38532e-06	4.20646e-07	0.0285714
H1cecum_GI_0042554	1.30122e-06	5.58321e-08	0.029401
H1cecum_GI_0042589	2.49517e-06	3.99958e-08	0.0265187
H1cecum_GI_0042671	1.25706e-06	4.19841e-08	0.0285714
H1cecum_GI_0042679	1.25331e-06	1.45557e-07	0.0285714
H1cecum_GI_0042689	1.75122e-06	1.49275e-05	0.0285714
H1cecum_GI_0042690	1.93253e-06	1.5253e-05	0.0285714
H1cecum_GI_0042707	1.75508e-05	4.53397e-06	0.0285714
H1cecum_GI_0042728	1.08747e-06	3.32461e-08	0.029401
H1cecum_GI_0042738	9.18999e-07	4.98019e-08	0.0265187
H1cecum_GI_0042795	1.33735e-06	7.16287e-08	0.029401
H1cecum_GI_0042826	1.23236e-06	9.23215e-06	0.0285714
H1cecum_GI_0042829	1.6569e-05	4.12974e-06	0.0285714
H1cecum_GI_0042850	1.52937e-06	1.09357e-07	0.0285714
H1cecum_GI_0042881	1.90986e-05	2.52635e-06	0.0285714
H1cecum_GI_0042927	2.86707e-06	7.53336e-07	0.0285714
H1cecum_GI_0043002	1.92805e-05	5.25944e-06	0.0285714
H1cecum_GI_0043129	1.08468e-06	2.42915e-08	0.029401
H1cecum_GI_0043187	2.93482e-06	5.1113e-07	0.0285714
H1cecum_GI_0043227	1.49193e-06	3.63014e-08	0.0265187
H1cecum_GI_0043234	9.11976e-07	0	0.0210706
H1cecum_GI_0043235	8.5832e-07	0	0.0210706
H1cecum_GI_0043273	3.34043e-06	2.19146e-07	0.0285714
H1cecum_GI_0043316	4.47302e-06	5.15014e-07	0.0285714
H1cecum_GI_0043371	2.05577e-05	5.2932e-06	0.0285714
H1cecum_GI_0043385	1.71892e-06	5.83876e-08	0.029401
H1cecum_GI_0043428	1.39491e-06	4.30431e-08	0.0265187
H1cecum_GI_0043499	1.46561e-06	1.52511e-05	0.0285714
H1cecum_GI_0043524	1.01764e-05	3.53873e-06	0.0285714
H1cecum_GI_0043538	2.19018e-06	3.75769e-08	0.0265187
H1cecum_GI_0043547	1.27137e-06	1.2214e-05	0.0285714
H1cecum_GI_0043554	1.92968e-06	7.98145e-08	0.0265187
H1cecum_GI_0043555	2.36553e-06	9.64846e-08	0.0285714
H1cecum_GI_0043591	1.06781e-06	3.77216e-07	0.0285714
H1cecum_GI_0043599	2.69444e-06	6.30473e-06	0.0285714
H1cecum_GI_0043606	1.28302e-06	1.55712e-08	0.0265187
H1cecum_GI_0043610	0	3.58696e-07	0.0210706
H1cecum_GI_0043661	1.80059e-06	1.49888e-05	0.0285714
H1cecum_GI_0043740	1.5263e-05	3.9982e-06	0.0285714
H1cecum_GI_0043753	1.21369e-06	1.04978e-05	0.0285714
H1cecum_GI_0043806	1.30776e-06	1.05062e-08	0.0265187
H1cecum_GI_0043881	2.10747e-06	3.74882e-07	0.0285714
H1cecum_GI_0043909	1.11471e-06	0	0.0210706
H1cecum_GI_0043910	1.068e-06	1.79374e-08	0.0265187
H1cecum_GI_0043935	1.67242e-06	0	0.0210706
H1cecum_GI_0043937	1.52981e-06	3.01055e-08	0.0265187
H1cecum_GI_0043955	2.8374e-06	6.13035e-06	0.0285714
H1cecum_GI_0043968	8.37645e-07	2.3507e-08	0.0265187
H1cecum_GI_0043977	2.20165e-06	8.7717e-06	0.0285714
H1cecum_GI_0044050	1.65337e-05	2.19061e-06	0.0285714
H1cecum_GI_0044067	1.31134e-05	3.09062e-06	0.0285714
H1cecum_GI_0044068	1.08062e-05	2.94582e-06	0.0285714
H1cecum_GI_0044075	2.3797e-05	6.07123e-06	0.0285714
H1cecum_GI_0044098	1.31697e-06	3.60311e-08	0.029401
H1cecum_GI_0044173	1.93664e-05	5.28678e-06	0.0285714
H1cecum_GI_0044178	1.80049e-06	1.64597e-05	0.0285714
H1cecum_GI_0044196	3.55377e-06	8.03282e-07	0.0285714
H1cecum_GI_0044224	1.17466e-06	3.55037e-08	0.0265187
H1cecum_GI_0044225	1.32407e-06	1.7451e-08	0.0265187
H1cecum_GI_0044272	3.41161e-06	1.07642e-06	0.0285714
H1cecum_GI_0044292	1.85542e-06	0	0.0210706
H1cecum_GI_0044350	1.88119e-05	4.81181e-06	0.0285714
H1cecum_GI_0044371	7.11964e-07	7.23389e-06	0.0285714
H1cecum_GI_0044452	1.48969e-05	5.38789e-06	0.0285714
H1cecum_GI_0044468	8.70494e-07	6.41522e-06	0.0285714
H1cecum_GI_0044504	1.62585e-06	0	0.0210706
H1cecum_GI_0044505	1.70299e-06	0	0.0210706
H1cecum_GI_0044513	2.37204e-06	1.00896e-07	0.0285714
H1cecum_GI_0044538	1.72593e-06	5.41117e-08	0.029401
H1cecum_GI_0044552	1.16543e-06	0	0.0210706
H1cecum_GI_0044553	1.56134e-06	2.63146e-08	0.0265187
H1cecum_GI_0044562	1.15231e-05	1.16874e-06	0.0285714
H1cecum_GI_0044606	5.1474e-05	3.53362e-05	0.0285714
H1cecum_GI_0044649	3.5605e-06	7.94009e-06	0.0285714
H1cecum_GI_0044686	6.36187e-06	7.81624e-07	0.0285714
H1cecum_GI_0044735	1.92926e-06	4.99904e-08	0.029401
H1cecum_GI_0044744	4.75181e-06	1.5252e-06	0.0285714
H1cecum_GI_0044796	2.6789e-06	3.60003e-08	0.0265187
H1cecum_GI_0044797	2.32696e-06	3.88776e-08	0.0265187
H1cecum_GI_0044829	9.91319e-07	0	0.0210706
H1cecum_GI_0044855	1.87618e-06	3.16811e-07	0.0285714
H1cecum_GI_0044883	1.96767e-06	0	0.0210706
H1cecum_GI_0044961	3.04124e-06	4.91784e-07	0.0285714
H1cecum_GI_0045003	1.65443e-06	7.51309e-07	0.0285714
H1cecum_GI_0045126	2.87574e-06	7.47936e-08	0.0285714
H1cecum_GI_0045137	1.32388e-06	3.01055e-08	0.0265187
H1cecum_GI_0045178	7.71967e-07	4.68003e-08	0.0265187
H1cecum_GI_0045186	2.05317e-06	0	0.0210706
H1cecum_GI_0045200	1.11432e-06	4.64618e-08	0.029401
H1cecum_GI_0045274	9.98908e-07	9.7827e-06	0.0285714
H1cecum_GI_0045345	2.23298e-06	4.92044e-08	0.0265187
H1cecum_GI_0045374	1.1198e-06	4.88738e-08	0.0265187
H1cecum_GI_0045493	1.64567e-06	1.6139e-05	0.0285714
H1cecum_GI_0045532	1.64481e-06	0	0.0210706
H1cecum_GI_0045603	8.61597e-07	0	0.0210706
H1cecum_GI_0045604	1.67047e-06	4.4961e-08	0.0265187
H1cecum_GI_0045692	4.84392e-06	1.37781e-06	0.0285714
H1cecum_GI_0045757	8.6027e-07	0	0.0210706
H1cecum_GI_0045758	1.52977e-06	0	0.0210706
H1cecum_GI_0046104	4.53808e-05	2.88141e-05	0.0285714
H1cecum_GI_0046114	1.05423e-06	4.70226e-08	0.029401
H1cecum_GI_0046129	7.84897e-05	4.80052e-05	0.0285714
H1cecum_GI_0046162	2.20551e-06	1.06165e-07	0.029401
H1cecum_GI_0046187	1.08789e-05	3.68691e-06	0.0285714
H1cecum_GI_0046192	2.35951e-06	0	0.0210706
H1cecum_GI_0046269	2.3667e-06	5.39366e-08	0.0285714
H1cecum_GI_0046273	1.95594e-05	5.55662e-06	0.0285714
H1cecum_GI_0046446	1.40044e-06	6.45186e-08	0.0265187
H1cecum_GI_0046501	1.74336e-06	1.72175e-08	0.0265187
H1cecum_GI_0046527	1.96684e-06	5.6131e-07	0.0285714
H1cecum_GI_0046537	8.80036e-06	1.56587e-05	0.0285714
H1cecum_GI_0046582	1.34716e-05	4.94228e-06	0.0285714
H1cecum_GI_0046606	3.96003e-06	8.41007e-07	0.0285714
H1cecum_GI_0046623	1.53854e-06	0	0.0210706
H1cecum_GI_0046639	1.5026e-06	0	0.0210706
H1cecum_GI_0046748	1.74484e-06	1.04119e-07	0.0285714
H1cecum_GI_0046793	2.21407e-06	3.44624e-07	0.0285714
H1cecum_GI_0046851	9.91986e-07	2.27789e-08	0.0265187
H1cecum_GI_0047037	1.23981e-06	5.4776e-06	0.0285714
H1cecum_GI_0047038	1.81746e-06	1.43807e-05	0.0285714
H1cecum_GI_0047097	1.09734e-06	4.4961e-08	0.0265187
H1cecum_GI_0047133	2.0952e-06	1.37333e-08	0.0265187
H1cecum_GI_0047148	1.47407e-06	8.96731e-08	0.0265187
H1cecum_GI_0047205	1.51791e-06	2.20002e-08	0.0265187
H1cecum_GI_0047227	1.21317e-06	3.22248e-08	0.0265187
H1cecum_GI_0047268	4.71778e-06	3.44221e-07	0.0285714
H1cecum_GI_0047270	7.99173e-07	1.60733e-08	0.0265187
H1cecum_GI_0047282	1.22461e-06	0	0.0210706
H1cecum_GI_0047283	1.32353e-06	3.22248e-08	0.0265187
H1cecum_GI_0047305	1.25419e-06	3.97231e-08	0.029401
H1cecum_GI_0047310	2.41211e-05	6.63011e-06	0.0285714
H1cecum_GI_0047370	1.15399e-06	2.65464e-08	0.0265187
H1cecum_GI_0047372	2.35374e-06	1.12347e-07	0.0265187
H1cecum_GI_0047426	3.74897e-06	1.6893e-06	0.0285714
H1cecum_GI_0047595	1.33756e-06	1.57915e-08	0.0265187
H1cecum_GI_0047611	5.99364e-06	1.14601e-06	0.0285714
H1cecum_GI_0047639	7.74677e-06	5.17307e-06	0.0285714
H1cecum_GI_0047705	1.81154e-06	6.05643e-08	0.029401
H1cecum_GI_0047750	5.26495e-06	1.00702e-06	0.0285714
H1cecum_GI_0047840	1.8229e-06	0	0.0210706
H1cecum_GI_0047849	1.71703e-05	4.22813e-06	0.0285714
H1cecum_GI_0047918	2.24272e-06	1.8244e-07	0.0285714
H1cecum_GI_0047922	1.52047e-06	8.0389e-08	0.029401
H1cecum_GI_0047959	7.83092e-07	6.05651e-08	0.0265187
H1cecum_GI_0047973	1.28077e-06	1.1198e-05	0.0285714
H1cecum_GI_0048102	4.68029e-06	6.95089e-06	0.0285714
H1cecum_GI_0048162	1.63979e-05	5.4323e-06	0.0285714
H1cecum_GI_0048336	2.24749e-06	8.08864e-08	0.0265187
H1cecum_GI_0048337	2.70747e-06	7.38584e-08	0.029401
H1cecum_GI_0048355	1.64109e-05	4.48368e-06	0.0285714
H1cecum_GI_0048378	2.18928e-06	2.70949e-08	0.0265187
H1cecum_GI_0048441	1.81691e-06	1.99538e-08	0.0265187
H1cecum_GI_0048466	1.52563e-06	1.31719e-05	0.0285714
H1cecum_GI_0048628	3.51293e-06	1.5233e-06	0.0285714
H1cecum_GI_0048650	2.25341e-06	1.12204e-07	0.029401
H1cecum_GI_0048682	1.52079e-06	0	0.0210706
H1cecum_GI_0048683	1.7051e-06	3.74288e-08	0.0265187
H1cecum_GI_0048727	7.36521e-07	5.52604e-06	0.0285714
H1cecum_GI_0048760	2.21592e-06	0	0.0210706
H1cecum_GI_0048766	3.09919e-06	7.14482e-07	0.0285714
H1cecum_GI_0048789	2.57027e-06	6.30309e-06	0.0285714
H1cecum_GI_0048833	1.30036e-06	0	0.0210706
H1cecum_GI_0048834	1.28098e-06	0	0.0210706
H1cecum_GI_0048854	1.68195e-06	4.30209e-07	0.0285714
H1cecum_GI_0048866	3.00146e-06	3.27685e-08	0.029401
H1cecum_GI_0048935	2.27517e-06	1.55092e-05	0.0285714
H1cecum_GI_0049037	1.69296e-06	0	0.0210706
H1cecum_GI_0049043	1.2705e-06	3.16829e-07	0.0285714
H1cecum_GI_0049240	1.43432e-06	1.55068e-07	0.0285714
H1cecum_GI_0049280	3.36407e-06	3.4544e-07	0.0285714
H1cecum_GI_0049409	4.14644e-06	1.41446e-06	0.0285714
H1cecum_GI_0049464	9.59713e-07	0	0.0210706
H1cecum_GI_0049477	1.2687e-06	2.53387e-07	0.0285714
H1cecum_GI_0049499	9.07964e-07	2.78983e-08	0.0265187
H1cecum_GI_0049542	1.15005e-06	0	0.0210706
H1cecum_GI_0049566	1.28071e-05	3.54256e-06	0.0285714
H1cecum_GI_0049685	1.44831e-06	3.95383e-07	0.0285714
H1cecum_GI_0049713	2.07027e-06	3.44334e-07	0.0285714
H1cecum_GI_0049768	2.1123e-06	4.04013e-08	0.029401
H1cecum_GI_0049810	1.71465e-05	4.65849e-06	0.0285714
H1cecum_GI_0049828	3.44614e-06	5.60587e-07	0.0285714
H1cecum_GI_0049956	1.90157e-06	0	0.0210706
H1cecum_GI_0049973	2.02845e-06	5.47852e-08	0.029401
H1cecum_GI_0050003	1.0142e-06	2.876e-08	0.0265187
H1cecum_GI_0050035	2.02753e-06	4.23334e-08	0.029401
H1cecum_GI_0050036	1.14249e-06	4.18539e-08	0.0265187
H1cecum_GI_0050108	1.07925e-06	1.39492e-08	0.0265187
H1cecum_GI_0050133	1.50744e-05	3.81377e-06	0.0285714
H1cecum_GI_0050168	1.60929e-05	4.76486e-06	0.0285714
H1cecum_GI_0050214	1.31203e-06	3.81408e-08	0.029401
H1cecum_GI_0050251	2.30674e-06	1.68325e-08	0.0265187
H1cecum_GI_0050252	7.92465e-07	6.86215e-06	0.0285714
H1cecum_GI_0050253	7.38527e-07	3.43458e-06	0.0285714
H1cecum_GI_0050259	6.69427e-06	1.37847e-05	0.0285714
H1cecum_GI_0050320	6.08718e-07	0	0.0210706
H1cecum_GI_0050339	5.05157e-06	1.26651e-07	0.0285714
H1cecum_GI_0050398	2.59363e-05	7.25883e-06	0.0285714
H1cecum_GI_0050426	1.66004e-06	4.40031e-08	0.029401
H1cecum_GI_0050552	1.72901e-05	4.34072e-06	0.0285714
H1cecum_GI_0050569	1.04062e-06	0	0.0210706
H1cecum_GI_0050602	1.08321e-06	2.93291e-06	0.0285714
H1cecum_GI_0050701	1.53173e-06	2.38335e-08	0.0265187
H1cecum_GI_0050708	1.31304e-05	9.88658e-06	0.0285714
H1cecum_GI_0050913	3.81187e-06	1.71515e-06	0.0285714
H1cecum_GI_0050914	2.66288e-06	7.47148e-07	0.0285714
H1cecum_GI_0050944	6.61356e-07	0	0.0210706
H1cecum_GI_0050948	9.21435e-07	7.97646e-08	0.0285714
H1cecum_GI_0050983	1.03288e-06	0	0.0210706
H1cecum_GI_0051024	1.80525e-06	1.43775e-05	0.0285714
H1cecum_GI_0051026	3.6669e-06	6.94443e-08	0.029401
H1cecum_GI_0051047	1.01984e-06	1.43136e-08	0.0265187
H1cecum_GI_0051108	1.97164e-06	2.87505e-07	0.0285714
H1cecum_GI_0051142	1.4841e-06	4.09041e-08	0.0285714
H1cecum_GI_0051148	6.4124e-07	0	0.0210706
H1cecum_GI_0051149	9.15523e-07	0	0.0210706
H1cecum_GI_0051167	1.38219e-06	3.06547e-08	0.0265187
H1cecum_GI_0051202	1.82388e-06	2.07277e-07	0.029401
H1cecum_GI_0051378	1.21292e-06	2.56121e-08	0.0265187
H1cecum_GI_0051558	3.15368e-06	6.42597e-06	0.0285714
H1cecum_GI_0051559	2.40405e-06	6.59517e-06	0.0285714
H1cecum_GI_0051582	1.36627e-06	1.29114e-05	0.0285714
H1cecum_GI_0051601	3.64311e-06	2.19738e-07	0.029401
H1cecum_GI_0051616	1.49925e-06	2.32665e-08	0.0265187
H1cecum_GI_0051625	1.87505e-06	3.1223e-08	0.0265187
H1cecum_GI_0051647	1.18643e-06	2.56218e-08	0.0265187
H1cecum_GI_0051683	1.5512e-05	1.59132e-06	0.0285714
H1cecum_GI_0051684	1.30072e-05	1.25715e-06	0.0285714
H1cecum_GI_0051711	1.26103e-06	5.13436e-08	0.029401
H1cecum_GI_0051742	1.45791e-06	1.07824e-05	0.0285714
H1cecum_GI_0051756	9.93079e-07	4.18698e-08	0.0265187
H1cecum_GI_0051819	1.91874e-06	2.92502e-08	0.0265187
H1cecum_GI_0051855	1.38087e-06	0	0.0210706
H1cecum_GI_0051901	1.75153e-05	3.85683e-06	0.0285714
H1cecum_GI_0051926	1.76215e-06	0	0.0210706
H1cecum_GI_0051945	1.68819e-05	3.55486e-06	0.0285714
H1cecum_GI_0051963	1.63912e-06	0	0.0210706
H1cecum_GI_0051978	1.51341e-06	5.53411e-07	0.0285714
H1cecum_GI_0052064	1.00479e-06	1.66006e-08	0.0265187
H1cecum_GI_0052075	1.32165e-06	1.37471e-05	0.0285714
H1cecum_GI_0052172	1.31378e-06	3.16327e-08	0.0265187
H1cecum_GI_0052184	1.65346e-06	2.56121e-08	0.0265187
H1cecum_GI_0052218	3.07209e-06	1.32167e-07	0.0285714
H1cecum_GI_0052243	1.35874e-06	3.1716e-08	0.0265187
H1cecum_GI_0052324	1.66526e-06	3.66553e-06	0.0285714
H1cecum_GI_0052384	9.96735e-07	1.30993e-08	0.0265187
H1cecum_GI_0052445	6.53951e-07	1.06875e-05	0.0285714
H1cecum_GI_0052526	9.90136e-07	4.67394e-08	0.029401
H1cecum_GI_0052575	1.21449e-06	2.24016e-08	0.0265187
H1cecum_GI_0052609	2.50709e-06	5.65718e-08	0.0265187
H1cecum_GI_0052626	1.30595e-06	0	0.0210706
H1cecum_GI_0052663	2.299e-06	5.5971e-06	0.0285714
H1cecum_GI_0052715	1.97394e-06	6.89917e-06	0.0285714
H1cecum_GI_0052723	9.12672e-07	1.07837e-07	0.0285714
H1cecum_GI_0052743	1.80238e-06	2.83638e-08	0.0265187
H1cecum_GI_0052750	1.75243e-06	1.3225e-05	0.0285714
H1cecum_GI_0052849	1.1095e-06	5.23662e-08	0.029401
H1cecum_GI_0052886	1.99349e-06	5.53354e-08	0.029401
H1cecum_GI_0052970	1.08548e-06	5.98835e-08	0.0265187
H1cecum_GI_0052977	1.04488e-06	5.12854e-08	0.0265187
H1cecum_GI_0053020	2.72907e-06	0	0.0210706
H1cecum_GI_0053131	9.55635e-07	7.49169e-06	0.0285714
H1cecum_GI_0053157	1.49486e-06	7.98148e-08	0.029401
H1cecum_GI_0053162	1.36638e-06	4.66444e-08	0.0265187
H1cecum_GI_0053192	1.33439e-05	1.4905e-06	0.0285714
H1cecum_GI_0053361	2.01259e-06	1.75901e-05	0.0285714
H1cecum_GI_0053406	2.3117e-06	1.02159e-07	0.029401
H1cecum_GI_0053548	2.13269e-06	2.85053e-08	0.029401
H1cecum_GI_0053557	1.90323e-06	3.60003e-08	0.0265187
H1cecum_GI_0053595	1.66912e-06	1.27491e-05	0.0285714
H1cecum_GI_0053626	2.92127e-06	7.69394e-07	0.0285714
H1cecum_GI_0053648	1.48284e-06	2.76776e-08	0.0265187
H1cecum_GI_0053700	2.08373e-05	2.41603e-06	0.0285714
H1cecum_GI_0053839	1.67379e-06	1.17924e-07	0.029401
H1cecum_GI_0053873	2.01264e-06	5.96861e-08	0.0265187
H1cecum_GI_0054015	1.48949e-06	2.60051e-08	0.029401
H1cecum_GI_0054035	1.03646e-06	0	0.0210706
H1cecum_GI_0054064	1.46679e-06	3.2115e-08	0.029401
H1cecum_GI_0054111	1.24905e-06	7.97026e-06	0.0285714
H1cecum_GI_0054280	1.49173e-05	3.66069e-06	0.0285714
H1cecum_GI_0054310	3.40804e-06	7.87531e-06	0.0285714
H1cecum_GI_0054413	8.83427e-07	0	0.0210706
H1cecum_GI_0054423	1.02951e-06	5.8352e-08	0.0285714
H1cecum_GI_0054442	1.55609e-06	7.5299e-08	0.029401
H1cecum_GI_0054471	9.62982e-07	1.0642e-07	0.029401
H1cecum_GI_0054525	1.6194e-06	5.54101e-07	0.0285714
H1cecum_GI_0054543	1.98825e-06	4.03396e-08	0.029401
H1cecum_GI_0054577	8.17034e-07	3.15652e-08	0.029401
H1cecum_GI_0054607	2.12644e-06	7.0945e-06	0.0285714
H1cecum_GI_0054610	1.8954e-06	0	0.0210706
H1cecum_GI_0055025	1.43445e-06	1.29868e-05	0.0285714
H1cecum_GI_0055046	1.00619e-06	3.57965e-07	0.0285714
H1cecum_GI_0055047	1.10851e-06	0	0.0210706
H1cecum_GI_0055108	4.77121e-06	3.50714e-07	0.0285714
H1cecum_GI_0055125	1.94257e-06	3.94131e-08	0.0265187
H1cecum_GI_0055128	1.09161e-06	1.70227e-08	0.0265187
H1cecum_GI_0055211	1.13492e-05	2.86985e-06	0.0285714
H1cecum_GI_0055227	7.66129e-07	0	0.0210706
H1cecum_GI_0055308	1.75164e-05	5.34643e-06	0.0285714
H1cecum_GI_0055397	2.03698e-06	1.60876e-08	0.0265187
H1cecum_GI_0055584	9.33709e-07	2.62754e-08	0.0265187
H1cecum_GI_0055597	2.26297e-06	1.13529e-07	0.0285714
H1cecum_GI_0055707	1.31137e-06	2.34562e-07	0.0285714
H1cecum_GI_0055753	3.74863e-05	2.32752e-05	0.0285714
H1cecum_GI_0055754	4.76883e-05	2.64157e-05	0.0285714
H1cecum_GI_0055779	1.42829e-06	0	0.0210706
H1cecum_GI_0055822	2.20698e-06	5.9319e-07	0.0285714
H1cecum_GI_0055870	1.13162e-06	0	0.0210706
H1cecum_GI_0055884	8.29966e-07	1.32001e-08	0.0265187
H1cecum_GI_0055902	1.67348e-06	1.45764e-07	0.029401
H1cecum_GI_0055927	3.09704e-06	7.25882e-06	0.0285714
H1cecum_GI_0055939	1.17162e-06	1.23486e-05	0.0285714
H1cecum_GI_0056008	9.80988e-07	4.88861e-08	0.029401
H1cecum_GI_0056045	2.18492e-06	1.34063e-08	0.0265187
H1cecum_GI_0056094	1.499e-06	1.12124e-05	0.0285714
H1cecum_GI_0056447	1.53228e-06	1.94337e-07	0.0285714
H1cecum_GI_0056507	1.85016e-06	8.28533e-08	0.029401
H1cecum_GI_0056794	2.53072e-06	3.61356e-07	0.029401
H1cecum_GI_0056800	1.93268e-06	0	0.0210706
H1cecum_GI_0056842	2.95554e-06	1.03343e-06	0.0285714
H1cecum_GI_0056849	1.92217e-06	7.03e-06	0.0285714
H1cecum_GI_0057001	1.87762e-06	1.68797e-08	0.0265187
H1cecum_GI_0057003	1.19497e-05	3.30843e-06	0.0285714
H1cecum_GI_0057088	6.50315e-07	0	0.0210706
H1cecum_GI_0057089	9.54181e-07	5.62831e-08	0.029401
H1cecum_GI_0057118	2.1856e-06	1.17323e-07	0.029401
H1cecum_GI_0057123	1.31795e-06	1.09546e-05	0.0285714
H1cecum_GI_0057125	2.09307e-06	0	0.0210706
H1cecum_GI_0057128	9.44535e-07	1.35475e-08	0.0265187
H1cecum_GI_0057233	1.83653e-06	3.73302e-07	0.0285714
H1cecum_GI_0057238	1.28074e-06	1.33504e-07	0.0285714
H1cecum_GI_0057289	1.26626e-06	1.54133e-08	0.0265187
H1cecum_GI_0057370	1.62258e-06	1.33928e-05	0.0285714
H1cecum_GI_0057412	2.80197e-06	8.13865e-07	0.0285714
H1cecum_GI_0057416	2.5253e-06	5.14073e-06	0.0285714
H1cecum_GI_0057498	1.30045e-06	3.33796e-08	0.029401
H1cecum_GI_0057591	1.19078e-06	1.09176e-05	0.0285714
H1cecum_GI_0057610	2.13972e-06	0	0.0210706
H1cecum_GI_0057725	2.75407e-06	5.36672e-07	0.0285714
H1cecum_GI_0057757	9.75287e-07	4.29165e-08	0.0265187
H1cecum_GI_0057768	7.51891e-07	0	0.0210706
H1cecum_GI_0057769	1.28401e-06	0	0.0210706
H1cecum_GI_0057799	2.65327e-06	5.71014e-08	0.029401
H1cecum_GI_0057889	9.10392e-07	9.36124e-08	0.029401
H1cecum_GI_0057957	2.40806e-06	1.34977e-07	0.0285714
H1cecum_GI_0058002	2.80649e-06	5.90083e-07	0.0285714
H1cecum_GI_0058003	2.02447e-06	1.99493e-07	0.029401
H1cecum_GI_0058038	2.52696e-06	2.328e-07	0.0285714
H1cecum_GI_0058148	1.07139e-06	5.15892e-08	0.029401
H1cecum_GI_0058235	1.40095e-06	3.96214e-07	0.0285714
H1cecum_GI_0058280	9.58728e-07	0	0.0210706
H1cecum_GI_0058301	1.16387e-05	3.0117e-06	0.0285714
H1cecum_GI_0058425	2.40643e-07	1.86038e-06	0.029401
H1cecum_GI_0058446	1.40918e-06	1.18873e-07	0.029401
H1cecum_GI_0058471	1.80303e-05	4.3568e-06	0.0285714
H1cecum_GI_0058534	1.2762e-06	0	0.0210706
H1cecum_GI_0058544	2.18633e-05	5.18169e-06	0.0285714
H1cecum_GI_0058571	9.48298e-07	1.0205e-07	0.029401
H1cecum_GI_0058588	1.25787e-06	3.88776e-08	0.0265187
H1cecum_GI_0058589	1.2129e-06	0	0.0210706
H1cecum_GI_0058619	4.92468e-06	1.03797e-06	0.0285714
H1cecum_GI_0058704	8.96562e-06	2.02112e-06	0.0285714
H1cecum_GI_0058770	3.73937e-05	2.21182e-05	0.0285714
H1cecum_GI_0058792	6.89519e-07	1.44872e-06	0.0285714
H1cecum_GI_0058807	1.20592e-06	0	0.0210706
H1cecum_GI_0058836	1.24321e-06	1.73494e-07	0.0285714
H1cecum_GI_0058895	2.16239e-06	3.4897e-07	0.029401
H1cecum_GI_0058905	1.13149e-06	1.9565e-08	0.0265187
H1cecum_GI_0058991	8.89343e-07	1.63038e-07	0.0285714
H1cecum_GI_0059013	1.50057e-06	4.74106e-07	0.0285714
H1cecum_GI_0059232	1.33474e-06	3.06431e-08	0.0265187
H1cecum_GI_0059244	9.52896e-07	4.43396e-06	0.0285714
H1cecum_GI_0059348	1.68573e-06	2.09013e-07	0.029401
H1cecum_GI_0059486	7.63678e-06	1.72149e-06	0.0285714
H1cecum_GI_0059494	6.84772e-07	1.66465e-08	0.0265187
H1cecum_GI_0059537	2.43186e-05	6.37395e-06	0.0285714
H1cecum_GI_0059881	1.00626e-06	2.82859e-08	0.0265187
H1cecum_GI_0059903	3.69763e-06	1.42653e-06	0.0285714
H1cecum_GI_0059974	7.68609e-07	0	0.0210706
H1cecum_GI_0060040	2.18727e-06	2.26543e-08	0.0265187
H1cecum_GI_0060067	1.75262e-06	6.58583e-08	0.0265187
H1cecum_GI_0060073	1.18837e-06	1.22501e-05	0.0285714
H1cecum_GI_0060175	1.9814e-06	4.67756e-07	0.0285714
H1cecum_GI_0060336	1.20183e-06	0	0.0210706
H1cecum_GI_0060367	2.14176e-06	3.8934e-08	0.029401
H1cecum_GI_0060554	2.74978e-06	6.51247e-07	0.0285714
H1cecum_GI_0060581	2.44237e-06	4.0027e-07	0.0285714
H1cecum_GI_0060698	1.41949e-06	9.33766e-08	0.029401
H1cecum_GI_0060722	3.45411e-06	1.89799e-07	0.0285714
H1cecum_GI_0060882	1.79888e-06	4.26423e-07	0.0285714
H1cecum_GI_0060890	8.42545e-07	1.94428e-07	0.0285714
H1cecum_GI_0060975	8.1551e-07	0	0.0210706
H1cecum_GI_0061013	1.14035e-06	2.57842e-07	0.0285714
H1cecum_GI_0061058	8.34429e-07	2.30001e-08	0.0265187
H1cecum_GI_0061064	1.17539e-06	1.31466e-05	0.0285714
H1cecum_GI_0061153	1.81874e-06	3.51386e-08	0.029401
H1cecum_GI_0061290	1.24608e-06	5.93531e-08	0.029401
H1cecum_GI_0061329	7.22844e-07	6.1345e-06	0.0285714
H1cecum_GI_0061332	1.50813e-06	3.23444e-07	0.0285714
H1cecum_GI_0061442	2.1178e-05	5.46674e-06	0.0285714
H1cecum_GI_0061458	3.56076e-06	1.86368e-05	0.0285714
H1cecum_GI_0061517	8.85244e-07	1.45425e-08	0.0265187
H1cecum_GI_0061559	1.06472e-06	6.91012e-08	0.0265187
H1cecum_GI_0061635	2.90572e-06	1.17488e-05	0.0285714
H1cecum_GI_0061659	5.54828e-06	1.53538e-06	0.0285714
H1cecum_GI_0061932	6.60674e-06	1.57981e-06	0.0285714
H1cecum_GI_0061942	6.79305e-07	0	0.0210706
H1cecum_GI_0062182	2.50501e-06	6.50785e-06	0.0285714
H1cecum_GI_0062189	8.69513e-07	0	0.0210706
H1cecum_GI_0062230	1.28803e-06	1.12135e-05	0.0285714
H1cecum_GI_0062234	1.43662e-06	1.32701e-05	0.0285714
H1cecum_GI_0062271	6.94404e-06	2.364e-06	0.0285714
H1cecum_GI_0062272	3.16968e-06	1.8309e-06	0.0285714
H1cecum_GI_0062321	8.18109e-07	2.93335e-08	0.0265187
H1cecum_GI_0062343	1.38333e-06	1.06457e-05	0.0285714
H1cecum_GI_0062385	1.1391e-06	9.71853e-06	0.0285714
H1cecum_GI_0062412	1.42553e-06	3.10372e-07	0.0285714
H1cecum_GI_0062499	1.62004e-06	1.0258e-05	0.0285714
H1cecum_GI_0062526	9.70349e-07	0	0.0210706
H1cecum_GI_0062649	1.03433e-06	1.03103e-05	0.0285714
H1cecum_GI_0062835	2.59472e-06	5.95632e-06	0.0285714
H1cecum_GI_0062882	1.38292e-06	0	0.0210706
H1cecum_GI_0062932	1.15356e-06	2.24016e-08	0.0265187
H1cecum_GI_0062955	1.81889e-05	4.8949e-06	0.0285714
H1cecum_GI_0063067	4.6817e-06	2.15409e-05	0.0285714
H1cecum_GI_0063080	3.4778e-06	7.50264e-06	0.0285714
H1cecum_GI_0063212	1.13436e-06	1.93047e-07	0.0285714
H1cecum_GI_0063380	9.94475e-07	2.62538e-08	0.0265187
H1cecum_GI_0063395	1.59722e-06	0	0.0210706
H1cecum_GI_0063416	1.65258e-06	3.88754e-06	0.0285714
H1cecum_GI_0063452	2.18461e-06	7.14541e-07	0.0285714
H1cecum_GI_0063515	1.23496e-06	1.08083e-07	0.0285714
H1cecum_GI_0063679	2.18577e-06	3.96003e-08	0.0265187
H1cecum_GI_0063711	1.68054e-06	5.80858e-08	0.029401
H1cecum_GI_0063774	2.24578e-06	1.1701e-07	0.0265187
H1cecum_GI_0063775	2.41141e-06	7.1514e-08	0.029401
H1cecum_GI_0063778	1.6447e-06	0	0.0210706
H1cecum_GI_0063841	1.3758e-06	5.30189e-07	0.0285714
H1cecum_GI_0063843	1.0894e-06	0	0.0210706
H1cecum_GI_0063852	2.25816e-06	5.28888e-06	0.0285714
H1cecum_GI_0063944	6.86459e-07	0	0.0210706
H1cecum_GI_0063951	1.04428e-06	1.83858e-08	0.0265187
H1cecum_GI_0064188	8.93987e-07	4.65886e-08	0.0265187
H1cecum_GI_0064234	1.12807e-06	1.59232e-07	0.0285714
H1cecum_GI_0064273	9.43988e-07	0	0.0210706
H1cecum_GI_0064290	1.87375e-06	3.90702e-08	0.029401
H1cecum_GI_0064354	1.09455e-06	8.60954e-06	0.0285714
H1cecum_GI_0064372	9.49284e-07	1.51859e-08	0.0265187
H1cecum_GI_0064514	1.25744e-06	1.57824e-07	0.029401
H1cecum_GI_0064553	1.21787e-06	2.34168e-07	0.0285714
H1cecum_GI_0064624	3.64649e-06	7.80059e-06	0.0285714
H1cecum_GI_0064673	1.53406e-06	3.63014e-08	0.0265187
H1cecum_GI_0064727	2.3694e-06	6.36643e-07	0.0285714
H1cecum_GI_0064730	1.844e-05	5.16669e-06	0.0285714
H1cecum_GI_0064806	2.16635e-05	6.69023e-06	0.0285714
H1cecum_GI_0064811	2.79058e-06	7.7639e-07	0.0285714
H1cecum_GI_0064849	1.34154e-06	1.65014e-07	0.029401
H1cecum_GI_0064897	8.81525e-07	7.59618e-06	0.0285714
H1cecum_GI_0064925	1.6476e-06	1.30944e-05	0.0285714
H1cecum_GI_0064946	1.43454e-06	0	0.0210706
H1cecum_GI_0064951	9.4325e-07	2.70949e-08	0.0265187
H1cecum_GI_0064969	1.75154e-06	1.91698e-07	0.029401
H1cecum_GI_0065020	4.47352e-06	7.04762e-07	0.029401
H1cecum_GI_0065080	1.29974e-06	2.42985e-08	0.0265187
H1cecum_GI_0065086	1.42341e-05	1.92677e-06	0.0285714
H1cecum_GI_0065103	1.74373e-06	3.83304e-07	0.0285714
H1cecum_GI_0065144	1.00931e-06	1.8585e-08	0.0265187
H1cecum_GI_0065169	9.84035e-07	2.07127e-08	0.0265187
H1cecum_GI_0065243	8.71663e-07	0	0.0210706
H1cecum_GI_0065253	1.56486e-05	4.53743e-06	0.0285714
H1cecum_GI_0065284	8.02966e-07	3.62538e-08	0.0265187
H1cecum_GI_0065354	1.61153e-06	0	0.0210706
H1cecum_GI_0065455	1.6003e-06	1.30156e-05	0.0285714
H1cecum_GI_0065541	1.39212e-06	5.29939e-08	0.029401
H1cecum_GI_0065625	1.34302e-06	1.20349e-05	0.0285714
H1cecum_GI_0065697	2.77084e-06	8.11149e-06	0.0285714
H1cecum_GI_0065758	1.57883e-06	1.302e-05	0.0285714
H1cecum_GI_0065764	1.21715e-06	3.03113e-06	0.0285714
H1cecum_GI_0065790	1.22021e-06	2.19129e-08	0.0265187
H1cecum_GI_0065794	1.97404e-06	8.30759e-08	0.0285714
H1cecum_GI_0065882	2.91049e-06	5.2531e-08	0.0265187
H1cecum_GI_0065888	2.0738e-06	0	0.0210706
H1cecum_GI_0066027	6.0072e-06	6.58968e-07	0.0285714
H1cecum_GI_0066089	2.07763e-06	5.27153e-06	0.0285714
H1cecum_GI_0066158	1.46326e-06	3.90908e-06	0.0285714
H1cecum_GI_0066197	9.22455e-07	1.57381e-07	0.029401
H1cecum_GI_0066384	1.42395e-06	1.15025e-05	0.0285714
H1cecum_GI_0066526	2.70791e-06	6.1429e-08	0.029401
H1cecum_GI_0066559	1.58154e-06	6.36852e-06	0.0285714
H1cecum_GI_0066709	9.63578e-06	1.75491e-05	0.0285714
H1cecum_GI_0066807	1.29511e-06	5.67266e-08	0.029401
H1cecum_GI_0066818	1.15798e-06	2.61062e-07	0.0285714
H1cecum_GI_0066822	1.76796e-06	4.63541e-08	0.0265187
H1cecum_GI_0066827	7.58888e-07	0	0.0210706
H1cecum_GI_0066856	6.44466e-07	0	0.0210706
H1cecum_GI_0066874	1.00719e-06	0	0.0210706
H1cecum_GI_0066940	1.3466e-06	1.23497e-05	0.0285714
H1cecum_GI_0066952	1.21277e-06	0	0.0210706
H1cecum_GI_0067014	1.65523e-06	1.01622e-05	0.0285714
H1cecum_GI_0067037	1.19621e-06	1.03479e-07	0.0285714
H1cecum_GI_0067101	6.22839e-06	1.34433e-06	0.0285714
H1cecum_GI_0067128	1.28407e-06	3.01881e-07	0.0285714
H1cecum_GI_0067182	1.70942e-06	2.05921e-08	0.0265187
H1cecum_GI_0067195	8.78968e-07	9.06298e-06	0.0285714
H1cecum_GI_0067301	1.95583e-06	6.8738e-08	0.0265187
H1cecum_GI_0067565	1.37052e-06	2.30883e-08	0.0265187
H1cecum_GI_0067592	1.01826e-06	9.18978e-08	0.029401
H1cecum_GI_0067680	1.46825e-06	9.87875e-08	0.0265187
H1cecum_GI_0067692	9.97183e-07	6.80733e-06	0.0285714
H1cecum_GI_0067865	1.09416e-06	0	0.0210706
H1cecum_GI_0067893	1.68183e-06	4.86305e-07	0.0285714
H1cecum_GI_0068127	1.64576e-06	0	0.0210706
H1cecum_GI_0068150	1.90761e-06	0	0.0210706
H1cecum_GI_0068196	2.00866e-06	0	0.0210706
H1cecum_GI_0068265	1.03101e-06	0	0.0210706
H1cecum_GI_0068403	2.3253e-06	0	0.0210706
H1cecum_GI_0068433	2.89647e-06	7.39821e-06	0.0285714
H1cecum_GI_0068550	1.02491e-06	8.0389e-08	0.029401
H1cecum_GI_0068591	1.22715e-06	1.88904e-08	0.0265187
H1cecum_GI_0068632	1.33305e-05	3.49216e-06	0.0285714
H1cecum_GI_0068770	2.14396e-06	1.6257e-07	0.0265187
H1cecum_GI_0068889	1.26403e-06	8.87704e-08	0.029401
H1cecum_GI_0068989	1.12281e-06	3.50207e-08	0.0265187
H1cecum_GI_0069113	1.20133e-06	5.70272e-08	0.029401
H1cecum_GI_0069128	1.50524e-06	3.32131e-08	0.0265187
H1cecum_GI_0069175	9.33076e-07	0	0.0210706
H1cecum_GI_0069184	6.82282e-07	4.76018e-06	0.0285714
H1cecum_GI_0069200	2.23438e-06	2.67008e-07	0.0285714
H1cecum_GI_0069230	2.89433e-06	7.0381e-07	0.0285714
H1cecum_GI_0069352	2.60758e-06	7.65195e-06	0.0285714
H1cecum_GI_0069432	1.24434e-06	1.22954e-05	0.0285714
H1cecum_GI_0069703	4.14236e-06	8.93815e-08	0.0285714
H1cecum_GI_0069764	6.11511e-07	0	0.0210706
H1cecum_GI_0069776	9.56028e-07	4.95896e-08	0.0265187
H1cecum_GI_0069783	1.1475e-06	0	0.0210706
H1cecum_GI_0069857	1.52947e-05	4.30005e-06	0.0285714
H1cecum_GI_0069933	6.38291e-07	0	0.0210706
H1cecum_GI_0069965	1.34471e-05	3.24298e-06	0.0285714
H1cecum_GI_0070202	8.58645e-07	4.81609e-06	0.0285714
H1cecum_GI_0070301	9.69562e-07	0	0.0210706
H1cecum_GI_0070302	1.15254e-06	0	0.0210706
H1cecum_GI_0070330	2.12704e-06	1.25686e-05	0.0285714
H1cecum_GI_0070419	8.25277e-07	8.16811e-06	0.0285714
H1cecum_GI_0070477	8.56677e-07	0	0.0210706
H1cecum_GI_0070518	1.8787e-05	5.39834e-06	0.0285714
H1cecum_GI_0070681	6.91944e-07	5.6885e-08	0.029401
H1cecum_GI_0070795	7.52567e-07	3.32131e-08	0.0265187
H1cecum_GI_0070886	1.03834e-06	0	0.0210706
H1cecum_GI_0070888	1.69454e-06	0	0.0210706
H1cecum_GI_0070933	1.59031e-06	5.4407e-08	0.029401
H1cecum_GI_0070937	1.68058e-06	0	0.0210706
H1cecum_GI_0071125	9.86068e-07	2.33041e-07	0.0285714
H1cecum_GI_0071170	1.53527e-06	3.82852e-07	0.0285714
H1cecum_GI_0071230	1.39824e-06	1.04726e-05	0.0285714
H1cecum_GI_0071276	1.74032e-05	4.93826e-06	0.0285714
H1cecum_GI_0071295	1.30851e-06	4.53148e-08	0.029401
H1cecum_GI_0071328	8.07524e-07	0	0.0210706
H1cecum_GI_0071335	1.06432e-06	0	0.0210706
H1cecum_GI_0071409	9.68542e-07	0	0.0210706
H1cecum_GI_0071584	1.64041e-06	4.89638e-07	0.0285714
H1cecum_GI_0071621	1.30933e-06	1.96702e-07	0.0285714
H1cecum_GI_0071648	2.91035e-06	6.41658e-06	0.0285714
H1cecum_GI_0071650	9.50895e-07	1.06346e-07	0.0285714
H1cecum_GI_0071677	1.748e-06	1.38978e-05	0.0285714
H1cecum_GI_0071687	1.84956e-06	1.28979e-05	0.0285714
H1cecum_GI_0071710	9.60387e-07	0	0.0210706
H1cecum_GI_0071712	1.78311e-06	1.26191e-07	0.0285714
H1cecum_GI_0071723	1.16635e-06	1.3235e-05	0.0285714
H1cecum_GI_0071761	2.69654e-06	0	0.0210706
H1cecum_GI_0071771	5.08458e-07	0	0.0210706
H1cecum_GI_0071863	9.49209e-07	2.23636e-07	0.0285714
H1cecum_GI_0071865	1.34467e-06	1.07388e-05	0.0285714
H1cecum_GI_0071911	9.0614e-07	0	0.0210706
H1cecum_GI_0072024	1.08825e-06	8.63528e-06	0.0285714
H1cecum_GI_0072224	1.67855e-06	1.52343e-07	0.029401
H1cecum_GI_0072308	9.2474e-07	4.16236e-08	0.029401
H1cecum_GI_0072373	1.5537e-06	2.35392e-08	0.0265187
H1cecum_GI_0072440	7.74026e-07	0	0.0210706
H1cecum_GI_0072445	1.0452e-06	0	0.0210706
H1cecum_GI_0072562	6.9468e-07	1.79346e-08	0.0265187
H1cecum_GI_0072583	9.4476e-07	4.15589e-08	0.0265187
H1cecum_GI_0072657	2.13191e-06	2.1852e-07	0.029401
H1cecum_GI_0072899	5.80339e-07	1.92263e-06	0.0285714
H1cecum_GI_0073048	1.91062e-06	2.13692e-08	0.0265187
H1cecum_GI_0073062	2.21965e-05	5.17681e-06	0.0285714
H1cecum_GI_0073072	1.89008e-06	1.55942e-07	0.029401
H1cecum_GI_0073105	2.86855e-06	1.10291e-06	0.0285714
H1cecum_GI_0073107	1.44544e-05	2.69611e-06	0.0285714
H1cecum_GI_0073157	1.70891e-06	1.99538e-08	0.0265187
H1cecum_GI_0073218	2.59464e-06	4.65107e-07	0.0285714
H1cecum_GI_0073262	1.70823e-06	0	0.0210706
H1cecum_GI_0073290	3.30294e-06	1.27024e-06	0.0285714
H1cecum_GI_0073324	8.65382e-07	0	0.0210706
H1cecum_GI_0073339	2.26705e-06	4.78471e-07	0.029401
H1cecum_GI_0073354	8.91675e-07	9.42728e-08	0.0285714
H1cecum_GI_0073396	2.07129e-06	4.08069e-07	0.0285714
H1cecum_GI_0073482	5.83898e-07	3.72469e-08	0.029401
H1cecum_GI_0073511	1.02535e-06	2.05921e-08	0.0265187
H1cecum_GI_0073742	3.16663e-06	8.60685e-07	0.0285714
H1cecum_GI_0073852	6.2245e-06	9.28046e-06	0.0285714
H1cecum_GI_0073857	9.03912e-07	8.23871e-06	0.0285714
H1cecum_GI_0073908	1.27599e-06	3.77502e-08	0.029401
H1cecum_GI_0073933	5.88833e-07	1.48636e-07	0.0285714
H1cecum_GI_0073989	6.65602e-07	0	0.0210706
H1cecum_GI_0074022	6.04442e-07	1.92091e-08	0.0265187
H1cecum_GI_0074094	9.7598e-07	0	0.0210706
H1cecum_GI_0074181	1.01719e-06	6.3062e-06	0.0285714
H1cecum_GI_0074193	2.65119e-06	0	0.0210706
H1cecum_GI_0074214	2.10407e-06	0	0.0210706
H1cecum_GI_0074225	2.11523e-06	4.24369e-08	0.0265187
H1cecum_GI_0074226	1.5705e-06	0	0.0210706
H1cecum_GI_0074398	2.22799e-06	6.43275e-06	0.0285714
H1cecum_GI_0074438	1.19084e-06	0	0.0210706
H1cecum_GI_0074461	9.48186e-07	3.45571e-08	0.029401
H1cecum_GI_0074519	1.47216e-06	0	0.0210706
H1cecum_GI_0074527	8.07405e-07	0	0.0210706
H1cecum_GI_0074702	7.29291e-07	0	0.0210706
H1cecum_GI_0074725	1.74371e-06	1.46726e-05	0.0285714
H1cecum_GI_0074767	2.50472e-06	7.20125e-07	0.0285714
H1cecum_GI_0074865	2.91836e-06	1.30657e-05	0.0285714
H1cecum_GI_0074941	1.02207e-06	3.47972e-08	0.0265187
H1cecum_GI_0074981	1.21252e-06	0	0.0210706
H1cecum_GI_0075007	9.78248e-07	4.36487e-08	0.029401
H1cecum_GI_0075228	1.10584e-06	1.11956e-07	0.0265187
H1cecum_GI_0075251	7.57768e-07	2.876e-08	0.0265187
H1cecum_GI_0075269	9.52878e-07	0	0.0210706
H1cecum_GI_0075875	1.12982e-05	3.51082e-06	0.0285714
H1cecum_GI_0075925	3.01595e-06	6.28335e-07	0.0285714
H1cecum_GI_0075931	1.26409e-06	1.79714e-07	0.029401
H1cecum_GI_0076009	1.59803e-06	5.85004e-08	0.0265187
H1cecum_GI_0076025	5.50273e-06	8.43033e-07	0.0285714
H1cecum_GI_0076093	2.89349e-05	5.84759e-05	0.0285714
H1cecum_GI_0076187	1.39691e-06	3.62913e-07	0.0285714
H1cecum_GI_0076193	1.14523e-06	1.79374e-08	0.0265187
H1cecum_GI_0076487	3.4932e-05	5.0155e-05	0.0285714
H1cecum_GI_0076690	7.17664e-07	0	0.0210706
H1cecum_GI_0076714	9.49653e-07	4.95003e-08	0.0265187
[truncated: 46,223 more rows]

## Sheet: Supplementary Table 5
Taxonomy profile of significantly differential pathway
taxonname	mean(Hce)	mean(Lce)	pvalue
Bacterial chemotaxis	0.00181694	0.00122782	0.0285714
Synthesis and degradation of ketone bodies	0.000130934	8.63956e-05	0.0285714
Sulfur relay system	0.000996096	0.000784765	0.0285714
Other glycan degradation	0.00358949	0.00448223	0.0285714
Lysine degradation	0.000564231	0.000516165	0.0285714
Flagellar assembly	0.00203958	0.00125935	0.0285714
D-Arginine and D-ornithine metabolism	2.3768e-05	1.33329e-05	0.0285714
Two-component system	0.00644043	0.00580197	0.0285714
Phenylalanine metabolism	0.00174068	0.00153631	0.0285714
Nitrogen metabolism	0.00345497	0.00383806	0.0285714
ABC transporters	0.0106109	0.00985303	0.0285714
